# Supplementary material for: ﻿Three new species of the spider genus Utivarachna Kishida, 1940 (Araneae, Trachelidae) from China and Vietnam
Source: Zookeys. 2023 Oct 6;1181:201–17. doi: 10.3897/zookeys.1181.110628 (PMC10576206; doi:10.3897/zookeys.1181.110628)
Supplement: XML Treatment for Utivarachna [file zookeys.1181.110628-treatment1.xml]

<!DOCTYPE tp:taxon-treatment
  PUBLIC "-//TaxonX//DTD Taxonomic Treatment Publishing DTD v0 20100105//EN" "tax-treatment-NSO.dtd">
<tp:taxon-treatment xmlns:tp="http://www.plazi.org/taxpub"><tp:treatment-meta><kwd-group><label>Taxon classification</label><kwd>
              <named-content content-type="kingdom">Animalia</named-content>
            </kwd><kwd>
              <named-content content-type="order">Araneae</named-content>
            </kwd><kwd>
              <named-content content-type="family">Trachelidae</named-content>
            </kwd></kwd-group><mixed-citation publication-type="journal"><person-group><name><surname>Chu</surname><given-names>Chang</given-names></name><name><surname>Li</surname><given-names>Shuqiang</given-names></name><name><surname>Pham</surname><given-names>Dinh-Sac</given-names></name><name><surname>Yao</surname><given-names>Zhiyuan</given-names></name></person-group><article-title>﻿Three new species of the spider genus <italic><tp:taxon-name><tp:taxon-name-part taxon-name-part-type="genus" reg="Utivarachna">Utivarachna</tp:taxon-name-part></tp:taxon-name></italic> Kishida, 1940 (<tp:taxon-name><tp:taxon-name-part taxon-name-part-type="order">Araneae</tp:taxon-name-part></tp:taxon-name>, <tp:taxon-name><tp:taxon-name-part taxon-name-part-type="family">Trachelidae</tp:taxon-name-part></tp:taxon-name>) from China and Vietnam</article-title><source>Zookeys</source><day>06</day><month>10</month><year>2023</year><volume>1181</volume><fpage>201</fpage><lpage>217</lpage><pub-id pub-id-type="doi">10.3897/zookeys.1181.110628</pub-id></mixed-citation></tp:treatment-meta><tp:nomenclature><label>﻿Genus</label><tp:taxon-name>
            <object-id xmlns:xlink="http://www.w3.org/1999/xlink" content-type="arpha" xlink:type="simple">A045BB38-0230-5628-B723-73D939414F37</object-id>
            <tp:taxon-name-part taxon-name-part-type="genus" reg="Utivarachna">Utivarachna</tp:taxon-name-part>
          </tp:taxon-name><tp:taxon-authority>Kishida, 1940</tp:taxon-authority></tp:nomenclature><tp:treatment-sec sec-type="type species" id="SECID0EHKAC"><title>Type species.</title><p><italic><tp:taxon-name><tp:taxon-name-part taxon-name-part-type="genus" reg="Utivarachna">Utivarachna</tp:taxon-name-part><tp:taxon-name-part taxon-name-part-type="species" reg="fukasawana">fukasawana</tp:taxon-name-part></tp:taxon-name></italic> Kishida, 1940 from Borneo.</p></tp:treatment-sec><tp:treatment-sec sec-type="Composition" id="SECID0EYKAC"><title>Composition.</title><p><italic><tp:taxon-name><tp:taxon-name-part taxon-name-part-type="genus" reg="Utivarachna">Utivarachna</tp:taxon-name-part></tp:taxon-name></italic> includes 24 species distributed in South and Southeast Asia. Of these, 10 species are distributed in China and Vietnam: <italic><tp:taxon-name><tp:taxon-name-part taxon-name-part-type="genus" reg="Utivarachna">U.</tp:taxon-name-part><tp:taxon-name-part taxon-name-part-type="species" reg="arcuata">arcuata</tp:taxon-name-part></tp:taxon-name></italic> Zhao &amp; Peng, 2014 (♂♀) from China, <italic><tp:taxon-name><tp:taxon-name-part taxon-name-part-type="genus" reg="Utivarachna">U.</tp:taxon-name-part><tp:taxon-name-part taxon-name-part-type="species" reg="fabaria">fabaria</tp:taxon-name-part></tp:taxon-name></italic> Zhao &amp; Peng, 2014 (♂♀) from China, <italic><tp:taxon-name><tp:taxon-name-part taxon-name-part-type="genus" reg="Utivarachna">U.</tp:taxon-name-part><tp:taxon-name-part taxon-name-part-type="species" reg="fanjing">fanjing</tp:taxon-name-part></tp:taxon-name></italic> Li, Zhang &amp; Yu, 2022 (♂♀) from China, <italic><tp:taxon-name><tp:taxon-name-part taxon-name-part-type="genus" reg="Utivarachna">U.</tp:taxon-name-part><tp:taxon-name-part taxon-name-part-type="species" reg="gongshanensis">gongshanensis</tp:taxon-name-part></tp:taxon-name></italic> Zhao &amp; Peng, 2014 (♀) from China, <italic><tp:taxon-name><tp:taxon-name-part taxon-name-part-type="genus" reg="Utivarachna">U.</tp:taxon-name-part><tp:taxon-name-part taxon-name-part-type="species" reg="gui">gui</tp:taxon-name-part></tp:taxon-name></italic> (Zhu, Song &amp; Kim, 1998) (♂♀) from China, <italic><tp:taxon-name><tp:taxon-name-part taxon-name-part-type="genus" reg="Utivarachna">U.</tp:taxon-name-part><tp:taxon-name-part taxon-name-part-type="species" reg="lata">lata</tp:taxon-name-part></tp:taxon-name></italic> Jin, Yin &amp; Zhang, 2015 (♂♀) from China, <italic><tp:taxon-name><tp:taxon-name-part taxon-name-part-type="genus" reg="Utivarachna">U.</tp:taxon-name-part><tp:taxon-name-part taxon-name-part-type="species" reg="subfabaria">subfabaria</tp:taxon-name-part></tp:taxon-name></italic> Liu, Xu &amp; Haddad, 2020 (♂♀) from China, <italic><tp:taxon-name><tp:taxon-name-part taxon-name-part-type="genus" reg="Utivarachna">U.</tp:taxon-name-part><tp:taxon-name-part taxon-name-part-type="species" reg="taiwanica">taiwanica</tp:taxon-name-part></tp:taxon-name></italic> (Hayashi &amp; Yoshida, 1993) (♂) from China, <italic><tp:taxon-name><tp:taxon-name-part taxon-name-part-type="genus" reg="Utivarachna">U.</tp:taxon-name-part><tp:taxon-name-part taxon-name-part-type="species" reg="tangi">tangi</tp:taxon-name-part></tp:taxon-name></italic> Liu, Xu &amp; Haddad, 2020 (♀) from China, <italic><tp:taxon-name><tp:taxon-name-part taxon-name-part-type="genus" reg="Utivarachna">U.</tp:taxon-name-part><tp:taxon-name-part taxon-name-part-type="species" reg="yumaoi">yumaoi</tp:taxon-name-part></tp:taxon-name></italic> Lin &amp; Li, 2023 (♂) from Vietnam.</p></tp:treatment-sec></tp:taxon-treatment>
