# Supplementary material for: ﻿Three new species of the spider genus Utivarachna Kishida, 1940 (Araneae, Trachelidae) from China and Vietnam
Source: Zookeys. 2023 Oct 6;1181:201–17. doi: 10.3897/zookeys.1181.110628 (PMC10576206; doi:10.3897/zookeys.1181.110628)
Supplement: XML Treatment for Utivarachna linyejiei [file zookeys.1181.110628-treatment2.xml]

<!DOCTYPE tp:taxon-treatment
  PUBLIC "-//TaxonX//DTD Taxonomic Treatment Publishing DTD v0 20100105//EN" "tax-treatment-NSO.dtd">
<tp:taxon-treatment xmlns:tp="http://www.plazi.org/taxpub"><tp:treatment-meta><kwd-group><label>Taxon classification</label><kwd>
              <named-content content-type="kingdom">Animalia</named-content>
            </kwd><kwd>
              <named-content content-type="order">Araneae</named-content>
            </kwd><kwd>
              <named-content content-type="family">Trachelidae</named-content>
            </kwd></kwd-group><mixed-citation publication-type="journal"><person-group><name><surname>Chu</surname><given-names>Chang</given-names></name><name><surname>Li</surname><given-names>Shuqiang</given-names></name><name><surname>Pham</surname><given-names>Dinh-Sac</given-names></name><name><surname>Yao</surname><given-names>Zhiyuan</given-names></name></person-group><article-title>﻿Three new species of the spider genus <italic><tp:taxon-name><tp:taxon-name-part taxon-name-part-type="genus" reg="Utivarachna">Utivarachna</tp:taxon-name-part></tp:taxon-name></italic> Kishida, 1940 (<tp:taxon-name><tp:taxon-name-part taxon-name-part-type="order">Araneae</tp:taxon-name-part></tp:taxon-name>, <tp:taxon-name><tp:taxon-name-part taxon-name-part-type="family">Trachelidae</tp:taxon-name-part></tp:taxon-name>) from China and Vietnam</article-title><source>Zookeys</source><day>06</day><month>10</month><year>2023</year><volume>1181</volume><fpage>201</fpage><lpage>217</lpage><pub-id pub-id-type="doi">10.3897/zookeys.1181.110628</pub-id></mixed-citation></tp:treatment-meta><tp:nomenclature><label>﻿</label><tp:taxon-name>
            <object-id xmlns:xlink="http://www.w3.org/1999/xlink" content-type="arpha" xlink:type="simple">C5781BDF-EE52-57F4-BD50-B9AC62D56C9D</object-id>
            <tp:taxon-name-part taxon-name-part-type="genus" reg="Utivarachna">Utivarachna</tp:taxon-name-part>
            <tp:taxon-name-part taxon-name-part-type="species" reg="linyejiei">linyejiei</tp:taxon-name-part>
            <object-id xmlns:xlink="http://www.w3.org/1999/xlink" content-type="zoobank" xlink:type="simple">https://zoobank.org/3D93883A-AFDF-445F-AF51-670383CE9135</object-id>
          </tp:taxon-name><tp:taxon-authority>Chu &amp; Li</tp:taxon-authority><tp:taxon-status xmlns:xlink="http://www.w3.org/1999/xlink" xlink:type="simple">sp. nov.</tp:taxon-status><xref ref-type="fig" rid="F1">Figs 1</xref><xref ref-type="fig" rid="F2">, 2</xref><xref ref-type="fig" rid="F3">, 3</xref></tp:nomenclature><tp:treatment-sec sec-type="type material" id="SECID0EKAAE"><title>Type materials.</title><p><bold><italic>Holotype</italic></bold> ♂ (<named-content xmlns:xlink="http://www.w3.org/1999/xlink" content-type="dwc:institutional_code" xlink:title="Institute of Zoology, Chinese Academy of Sciences" xlink:href="http://grbio.org/institution/institute-zoology-chinese-academy-sciences" xlink:type="simple">IZCAS</named-content>-Ar44626): <bold>Vietnam</bold>: Vinh Phuc Province: Tam Dao National Park, disturbed forest (<named-content xmlns:xlink="http://www.w3.org/1999/xlink" content-type="dwc:verbatimCoordinates" xlink:type="simple"><named-content content-type="geo-json" specific-use="{&#34;type&#34;:&#34;Point&#34;,&#34;coordinates&#34;:[105.558300,21.520900]}" id="NCID0E5AAE" xlink:type="simple">21.5209°N, 105.5583°E</named-content></named-content>, 693 m a.s.l.), hand caught in leaf litter, 12.XII.2007, leg. Dinh-Sac Pham. <bold><italic>Paratypes</italic></bold>: 1♂ (<named-content xmlns:xlink="http://www.w3.org/1999/xlink" content-type="dwc:institutional_code" xlink:title="Institute of Zoology, Chinese Academy of Sciences" xlink:href="http://grbio.org/institution/institute-zoology-chinese-academy-sciences" xlink:type="simple">IZCAS</named-content>-Ar44627), 1♂ (<named-content xmlns:xlink="http://www.w3.org/1999/xlink" content-type="dwc:institutional_code" xlink:title="Vietnam National Museum of Nature" xlink:href="http://grbio.org/institution/vietnam-national-museum-nature" xlink:type="simple">VNMN</named-content>) and 1♀ (<named-content xmlns:xlink="http://www.w3.org/1999/xlink" content-type="dwc:institutional_code" xlink:title="Institute of Zoology, Chinese Academy of Sciences" xlink:href="http://grbio.org/institution/institute-zoology-chinese-academy-sciences" xlink:type="simple">IZCAS</named-content>-Ar44629), same data as holotype.</p></tp:treatment-sec><tp:treatment-sec sec-type="etymology" id="SECID0ESBAE"><title>Etymology.</title><p>The specific name is dedicated to Mr Yejie Lin, who has helped us greatly with this research; noun (name) in genitive case.</p></tp:treatment-sec><tp:treatment-sec sec-type="diagnosis" id="SECID0EXBAE"><title>Diagnosis.</title><p>The new species resembles <italic><tp:taxon-name><tp:taxon-name-part taxon-name-part-type="genus" reg="Utivarachna">U.</tp:taxon-name-part><tp:taxon-name-part taxon-name-part-type="species" reg="fabaria">fabaria</tp:taxon-name-part></tp:taxon-name></italic> Zhao &amp; Peng, 2014 (cf. Figs <xref ref-type="fig" rid="F1">1</xref>–<xref ref-type="fig" rid="F3">3</xref> and <xref ref-type="bibr" rid="B7">Jin et al. 2015</xref>: 573, figs 4–6), as males have a similar long <abbrev xmlns:xlink="http://www.w3.org/1999/xlink" xlink:title="retrolateral tibial apophysis" id="ABBRID0EUCAE" xlink:type="simple">RTA</abbrev> (Fig. <xref ref-type="fig" rid="F1">1B, C</xref>), and females have a nearly trapezoidal atrium (A) (Fig. <xref ref-type="fig" rid="F2">2A</xref>), bean-shaped bursae (B) (Fig. <xref ref-type="fig" rid="F2">2B</xref>), and laminar fertilization ducts (<abbrev xmlns:xlink="http://www.w3.org/1999/xlink" xlink:title="fertilization ducts" id="ABBRID0EEDAE" xlink:type="simple">FD</abbrev>) (Fig. <xref ref-type="fig" rid="F2">2B</xref>). Males can be distinguished by the terminal portion of embolus slightly twist, almost reaching cymbium distally (Fig. <xref ref-type="fig" rid="F1">1B</xref>; vs terminal portion of embolus straight, subdistally reaching cymbium in <italic><tp:taxon-name><tp:taxon-name-part taxon-name-part-type="genus" reg="Utivarachna">U.</tp:taxon-name-part><tp:taxon-name-part taxon-name-part-type="species" reg="fabaria">fabaria</tp:taxon-name-part></tp:taxon-name></italic>), by the short subtegulum (<abbrev xmlns:xlink="http://www.w3.org/1999/xlink" xlink:title="short subtegulum" id="ABBRID0E2DAE" xlink:type="simple">ST</abbrev>), which does not reach the embolus (E) in ventral view (Fig. <xref ref-type="fig" rid="F1">1B</xref>; vs subtegulum long, almost reaching embolus in ventral view in <italic><tp:taxon-name><tp:taxon-name-part taxon-name-part-type="genus" reg="Utivarachna">U.</tp:taxon-name-part><tp:taxon-name-part taxon-name-part-type="species" reg="fabaria">fabaria</tp:taxon-name-part></tp:taxon-name></italic>), and by the sperm duct (<abbrev xmlns:xlink="http://www.w3.org/1999/xlink" xlink:title="sperm duct" id="ABBRID0EOEAE" xlink:type="simple">SD</abbrev>) extending to the base of tegulum (Fig. <xref ref-type="fig" rid="F1">1B</xref>; vs sperm duct separated from the base of tegulum by nearly three times the width of the sperm duct in <italic><tp:taxon-name><tp:taxon-name-part taxon-name-part-type="genus" reg="Utivarachna">U.</tp:taxon-name-part><tp:taxon-name-part taxon-name-part-type="species" reg="fabaria">fabaria</tp:taxon-name-part></tp:taxon-name></italic>). Females can by distinguished by the copulatory openings (<abbrev xmlns:xlink="http://www.w3.org/1999/xlink" xlink:title="copulatory openings" id="ABBRID0EBFAE" xlink:type="simple">CO</abbrev>) transverse, separated by about three times their diameter (Fig. <xref ref-type="fig" rid="F2">2A</xref>; vs copulatory openings oblique, separated by less than their diameter in <italic><tp:taxon-name><tp:taxon-name-part taxon-name-part-type="genus" reg="Utivarachna">U.</tp:taxon-name-part><tp:taxon-name-part taxon-name-part-type="species" reg="fabaria">fabaria</tp:taxon-name-part></tp:taxon-name></italic>), by the copulatory ducts (<abbrev xmlns:xlink="http://www.w3.org/1999/xlink" xlink:title="copulatory ducts" id="ABBRID0EUFAE" xlink:type="simple">CD</abbrev>) strongly convoluted, basal and middle part with two twists, distal part coiled around connecting duct (<abbrev xmlns:xlink="http://www.w3.org/1999/xlink" xlink:title="connecting duct" id="ABBRID0EYFAE" xlink:type="simple">CnD</abbrev>) (Fig. <xref ref-type="fig" rid="F2">2B</xref>; vs copulatory ducts not twisted in <italic><tp:taxon-name><tp:taxon-name-part taxon-name-part-type="genus" reg="Utivarachna">U.</tp:taxon-name-part><tp:taxon-name-part taxon-name-part-type="species" reg="fabaria">fabaria</tp:taxon-name-part></tp:taxon-name></italic>), by the connecting ducts located on the area between copulatory openings (Fig. <xref ref-type="fig" rid="F2">2A, B</xref>; vs connecting ducts located on the lateral areas of copulatory openings in <italic><tp:taxon-name><tp:taxon-name-part taxon-name-part-type="genus" reg="Utivarachna">U.</tp:taxon-name-part><tp:taxon-name-part taxon-name-part-type="species" reg="fabaria">fabaria</tp:taxon-name-part></tp:taxon-name></italic>), by the posterior part of bursae wider than middle part of it (Fig. <xref ref-type="fig" rid="F2">2B</xref>; vs posterior part of bursae as wide as middle part of it in <italic><tp:taxon-name><tp:taxon-name-part taxon-name-part-type="genus" reg="Utivarachna">U.</tp:taxon-name-part><tp:taxon-name-part taxon-name-part-type="species" reg="fabaria">fabaria</tp:taxon-name-part></tp:taxon-name></italic>), and by the spermathecae (<abbrev xmlns:xlink="http://www.w3.org/1999/xlink" xlink:title="spermathecae" id="ABBRID0EJHAE" xlink:type="simple">SP</abbrev>) separated by about half of their diameter (Fig. <xref ref-type="fig" rid="F2">2B</xref>; vs spermathecae separated by less than half of their diameter in <italic><tp:taxon-name><tp:taxon-name-part taxon-name-part-type="genus" reg="Utivarachna">U.</tp:taxon-name-part><tp:taxon-name-part taxon-name-part-type="species" reg="fabaria">fabaria</tp:taxon-name-part></tp:taxon-name></italic>).</p><fig id="F1" position="float" orientation="portrait"><object-id xmlns:xlink="http://www.w3.org/1999/xlink" content-type="doi" xlink:type="simple">10.3897/zookeys.1181.110628.figure1</object-id><object-id xmlns:xlink="http://www.w3.org/1999/xlink" content-type="arpha" xlink:type="simple">01B08229-D935-52E7-A5F5-1103F5058728</object-id><label>Figure 1.</label><caption><p><italic><tp:taxon-name><tp:taxon-name-part taxon-name-part-type="genus" reg="Utivarachna">Utivarachna</tp:taxon-name-part><tp:taxon-name-part taxon-name-part-type="species" reg="linyejiei">linyejiei</tp:taxon-name-part></tp:taxon-name></italic> sp. nov., holotype male <bold>A–C</bold> palp <bold>A</bold> prolateral view <bold>B</bold> ventral view <bold>C</bold> retrolateral view. Abbreviations: E = embolus, <abbrev xmlns:xlink="http://www.w3.org/1999/xlink" xlink:title="retrolateral tibial apophysis" id="ABBRID0EXIAE" xlink:type="simple">RTA</abbrev> = retrolateral tibial apophysis, <abbrev xmlns:xlink="http://www.w3.org/1999/xlink" xlink:title="sperm duct" id="ABBRID0E2IAE" xlink:type="simple">SD</abbrev> = sperm duct, <abbrev xmlns:xlink="http://www.w3.org/1999/xlink" xlink:title="short subtegulum" id="ABBRID0E6IAE" xlink:type="simple">ST</abbrev> = subtegulum. Scale bar: 0.20 mm.</p></caption><graphic xmlns:xlink="http://www.w3.org/1999/xlink" xlink:href="zookeys-1181-201_article-110628__-g001.jpg" position="float" orientation="portrait" xlink:type="simple" id="oo_917666.jpg"><uri content-type="original_file" xlink:type="simple">https://binary.pensoft.net/fig/917666</uri></graphic></fig><fig id="F2" position="float" orientation="portrait"><object-id xmlns:xlink="http://www.w3.org/1999/xlink" content-type="doi" xlink:type="simple">10.3897/zookeys.1181.110628.figure2</object-id><object-id xmlns:xlink="http://www.w3.org/1999/xlink" content-type="arpha" xlink:type="simple">7562AEAB-6F9E-59D1-9268-33B905955F27</object-id><label>Figure 2.</label><caption><p><italic><tp:taxon-name><tp:taxon-name-part taxon-name-part-type="genus" reg="Utivarachna">Utivarachna</tp:taxon-name-part><tp:taxon-name-part taxon-name-part-type="species" reg="linyejiei">linyejiei</tp:taxon-name-part></tp:taxon-name></italic> sp. nov., paratype female <bold>A</bold> epigyne, ventral view <bold>B</bold> vulva, dorsal view. Abbreviations: A = atrium, B = bursa, <abbrev xmlns:xlink="http://www.w3.org/1999/xlink" xlink:title="copulatory ducts" id="ABBRID0E6JAE" xlink:type="simple">CD</abbrev> = copulatory duct, <abbrev xmlns:xlink="http://www.w3.org/1999/xlink" xlink:title="connecting duct" id="ABBRID0EDKAE" xlink:type="simple">CnD</abbrev> = connecting duct, <abbrev xmlns:xlink="http://www.w3.org/1999/xlink" xlink:title="copulatory openings" id="ABBRID0EHKAE" xlink:type="simple">CO</abbrev> = copulatory opening, <abbrev xmlns:xlink="http://www.w3.org/1999/xlink" xlink:title="fertilization ducts" id="ABBRID0ELKAE" xlink:type="simple">FD</abbrev> = fertilization duct, GP = glandular particles, <abbrev xmlns:xlink="http://www.w3.org/1999/xlink" xlink:title="spermathecae" id="ABBRID0EPKAE" xlink:type="simple">SP</abbrev> = spermathecae. Scale bars: 0.20 mm.</p></caption><graphic xmlns:xlink="http://www.w3.org/1999/xlink" xlink:href="zookeys-1181-201_article-110628__-g002.jpg" position="float" orientation="portrait" xlink:type="simple" id="oo_917667.jpg"><uri content-type="original_file" xlink:type="simple">https://binary.pensoft.net/fig/917667</uri></graphic></fig><fig id="F3" position="float" orientation="portrait"><object-id xmlns:xlink="http://www.w3.org/1999/xlink" content-type="doi" xlink:type="simple">10.3897/zookeys.1181.110628.figure3</object-id><object-id xmlns:xlink="http://www.w3.org/1999/xlink" content-type="arpha" xlink:type="simple">86D60DF4-47D2-55F9-91BA-3774F919FA42</object-id><label>Figure 3.</label><caption><p><italic><tp:taxon-name><tp:taxon-name-part taxon-name-part-type="genus" reg="Utivarachna">Utivarachna</tp:taxon-name-part><tp:taxon-name-part taxon-name-part-type="species" reg="linyejiei">linyejiei</tp:taxon-name-part></tp:taxon-name></italic> sp. nov., holotype male (<bold>A, B</bold>) and paratype female (<bold>C, D</bold>) <bold>A–D</bold> habitus <bold>A</bold> dorsal view <bold>B</bold> ventral view <bold>C</bold> dorsal view <bold>D</bold> ventral view. Scale bars: 1.00 mm.</p></caption><graphic xmlns:xlink="http://www.w3.org/1999/xlink" xlink:href="zookeys-1181-201_article-110628__-g003.jpg" position="float" orientation="portrait" xlink:type="simple" id="oo_917668.jpg"><uri content-type="original_file" xlink:type="simple">https://binary.pensoft.net/fig/917668</uri></graphic></fig></tp:treatment-sec><tp:treatment-sec sec-type="description" id="SECID0E5LAE"><title>Description.</title><p><bold>Male.</bold> Habitus (Fig. <xref ref-type="fig" rid="F3">3A, B</xref>). Total length 4.59. Carapace (Fig. <xref ref-type="fig" rid="F3">3A</xref>): length 2.32, width 1.82, reddish brown; cervical groove, radial grooves indistinct; fovea distinct, dark, and short. Eyes (Fig. <xref ref-type="fig" rid="F3">3A</xref>): <abbrev xmlns:xlink="http://www.w3.org/1999/xlink" xlink:title="anterior eye row" id="ABBRID0ESMAE" xlink:type="simple">AER</abbrev> procurved, <abbrev xmlns:xlink="http://www.w3.org/1999/xlink" xlink:title="posterior eye row" id="ABBRID0EWMAE" xlink:type="simple">PER</abbrev> recurved in dorsal view, <abbrev xmlns:xlink="http://www.w3.org/1999/xlink" xlink:title="posterior eye row" id="ABBRID0E1MAE" xlink:type="simple">PER</abbrev> wider than <abbrev xmlns:xlink="http://www.w3.org/1999/xlink" xlink:title="anterior eye row" id="ABBRID0E5MAE" xlink:type="simple">AER</abbrev>. Eye sizes and interdistances: <abbrev xmlns:xlink="http://www.w3.org/1999/xlink" xlink:title="anterior median eye" id="ABBRID0ECNAE" xlink:type="simple">AME</abbrev> 0.12, <abbrev xmlns:xlink="http://www.w3.org/1999/xlink" xlink:title="anterior lateral eye" id="ABBRID0EGNAE" xlink:type="simple">ALE</abbrev> 0.15, <abbrev xmlns:xlink="http://www.w3.org/1999/xlink" xlink:title="posterior median eye" id="ABBRID0EKNAE" xlink:type="simple">PME</abbrev> 0.13, <abbrev xmlns:xlink="http://www.w3.org/1999/xlink" xlink:title="posterior lateral eye" id="ABBRID0EONAE" xlink:type="simple">PLE</abbrev> 0.15; <abbrev xmlns:xlink="http://www.w3.org/1999/xlink" xlink:title="anterior median eye" id="ABBRID0ESNAE" xlink:type="simple">AME</abbrev>–<abbrev xmlns:xlink="http://www.w3.org/1999/xlink" xlink:title="anterior median eye" id="ABBRID0EWNAE" xlink:type="simple">AME</abbrev> 0.07, <abbrev xmlns:xlink="http://www.w3.org/1999/xlink" xlink:title="anterior median eye" id="ABBRID0E1NAE" xlink:type="simple">AME</abbrev>–<abbrev xmlns:xlink="http://www.w3.org/1999/xlink" xlink:title="anterior lateral eye" id="ABBRID0E5NAE" xlink:type="simple">ALE</abbrev> 0.11, <abbrev xmlns:xlink="http://www.w3.org/1999/xlink" xlink:title="posterior median eye" id="ABBRID0ECOAE" xlink:type="simple">PME</abbrev>–<abbrev xmlns:xlink="http://www.w3.org/1999/xlink" xlink:title="posterior median eye" id="ABBRID0EGOAE" xlink:type="simple">PME</abbrev> 0.17, <abbrev xmlns:xlink="http://www.w3.org/1999/xlink" xlink:title="posterior median eye" id="ABBRID0EKOAE" xlink:type="simple">PME</abbrev>–<abbrev xmlns:xlink="http://www.w3.org/1999/xlink" xlink:title="posterior lateral eye" id="ABBRID0EOOAE" xlink:type="simple">PLE</abbrev> 0.24; <abbrev xmlns:xlink="http://www.w3.org/1999/xlink" xlink:title="median ocular area" id="ABBRID0ESOAE" xlink:type="simple">MOA</abbrev> 0.35 long, anterior width 0.30, posterior width 0.44. Mouthparts (Fig. <xref ref-type="fig" rid="F3">3B</xref>): chelicerae reddish brown, with three promarginal (middle largest) and four retromarginal (proximal largest, distal smallest) teeth; endites depressed posteriorly, slightly convergent anteriorly, with dense setae on inner margin; labium nearly trapezoidal, length 0.49, width 0.38. Sternum (Fig. <xref ref-type="fig" rid="F3">3B</xref>) length 1.30, width 1.14, light reddish brown, with reddish-brown edges, with precoxal triangles and intercoxal extensions, posterior region protruding strongly between coxae IV. Pedicel cylindrical, sclerotized, relatively short, reddish brown. Abdomen (Fig. <xref ref-type="fig" rid="F3">3A, B</xref>) faintly yellow, 2.27 long, 1.56 wide, dorsum with scutum covering more than half of dorsal surface, with four indistinct reddish-brown spots centrally; venter with brown stripes, two lines of spots in the median field. Spinnerets surrounded by brown rings. Legs: anterior legs reddish brown, distinctly thicker than yellowish-brown posterior legs. Leg measurements: I 6.33 (1.89, 0.88, 1.55, 1.27, 0.74); II 5.81 (1.75, 0.74, 1.40, 1.26, 0.66); III 4.24 (1.22, 0.59, 0.83, 1.11, 0.49); IV 5.49 (1.56, 0.62, 1.19, 1.53, 0.59).</p><p><bold><italic>Palp</italic></bold> (Fig. <xref ref-type="fig" rid="F1">1A–C</xref>): tibia shorter than half of cymbium length; <abbrev xmlns:xlink="http://www.w3.org/1999/xlink" xlink:title="retrolateral tibial apophysis" id="ABBRID0ENPAE" xlink:type="simple">RTA</abbrev> about 1.08 times longer than tibia, with wide base and narrow, blunt tip, with slight curvature distally. Bulb nearly oval, posterior part wider than anterior part; tegulum approximately 1.46 times as long as its maximum width in ventral view; subtegulum (<abbrev xmlns:xlink="http://www.w3.org/1999/xlink" xlink:title="short subtegulum" id="ABBRID0ERPAE" xlink:type="simple">ST</abbrev>) sclerotized, occupying approximately 1/5 of tegulum width in ventral view; sperm duct (<abbrev xmlns:xlink="http://www.w3.org/1999/xlink" xlink:title="sperm duct" id="ABBRID0EVPAE" xlink:type="simple">SD</abbrev>) distinct, U-shaped in ventral view, extending to base of tegulum. Embolus (E) long, anticlockwise, obliquely coiled twice, coils as wide as minimum width of tegulum; basal portion of embolus lamellar, wide, arising at 12:30 o’clock from bulb; terminal portion of embolus filiform, slightly twist, suspended in above distal cymbial alveolus.</p><p><bold>Female.</bold> Habitus (Fig. <xref ref-type="fig" rid="F3">3C, D</xref>). As in male except as noted. Total length 5.85. Carapace length 2.84, width 2.16, dark reddish brown. Eye (Fig. <xref ref-type="fig" rid="F3">3C</xref>) sizes and interdistances: <abbrev xmlns:xlink="http://www.w3.org/1999/xlink" xlink:title="anterior median eye" id="ABBRID0EFQAE" xlink:type="simple">AME</abbrev> 0.14, <abbrev xmlns:xlink="http://www.w3.org/1999/xlink" xlink:title="anterior lateral eye" id="ABBRID0EJQAE" xlink:type="simple">ALE</abbrev> 0.15, <abbrev xmlns:xlink="http://www.w3.org/1999/xlink" xlink:title="posterior median eye" id="ABBRID0ENQAE" xlink:type="simple">PME</abbrev> 0.13, <abbrev xmlns:xlink="http://www.w3.org/1999/xlink" xlink:title="posterior lateral eye" id="ABBRID0ERQAE" xlink:type="simple">PLE</abbrev> 0.15; <abbrev xmlns:xlink="http://www.w3.org/1999/xlink" xlink:title="anterior median eye" id="ABBRID0EVQAE" xlink:type="simple">AME</abbrev>–<abbrev xmlns:xlink="http://www.w3.org/1999/xlink" xlink:title="anterior median eye" id="ABBRID0EZQAE" xlink:type="simple">AME</abbrev> 0.09, <abbrev xmlns:xlink="http://www.w3.org/1999/xlink" xlink:title="anterior median eye" id="ABBRID0E4QAE" xlink:type="simple">AME</abbrev>–<abbrev xmlns:xlink="http://www.w3.org/1999/xlink" xlink:title="anterior lateral eye" id="ABBRID0EBRAE" xlink:type="simple">ALE</abbrev> 0.13, <abbrev xmlns:xlink="http://www.w3.org/1999/xlink" xlink:title="posterior median eye" id="ABBRID0EFRAE" xlink:type="simple">PME</abbrev>–<abbrev xmlns:xlink="http://www.w3.org/1999/xlink" xlink:title="posterior median eye" id="ABBRID0EJRAE" xlink:type="simple">PME</abbrev> 0.20, <abbrev xmlns:xlink="http://www.w3.org/1999/xlink" xlink:title="posterior median eye" id="ABBRID0ENRAE" xlink:type="simple">PME</abbrev>–<abbrev xmlns:xlink="http://www.w3.org/1999/xlink" xlink:title="posterior lateral eye" id="ABBRID0ERRAE" xlink:type="simple">PLE</abbrev> 0.33; <abbrev xmlns:xlink="http://www.w3.org/1999/xlink" xlink:title="median ocular area" id="ABBRID0EVRAE" xlink:type="simple">MOA</abbrev> 0.41 long, anterior width 0.35, posterior width 0.46. Mouthparts (Fig. <xref ref-type="fig" rid="F3">3D</xref>): chelicerae with three promarginal (middle largest) and four retromarginal (proximal largest, distal smallest) teeth. Sternum (Fig. <xref ref-type="fig" rid="F3">3D</xref>) length 1.55, width 1.34, reddish brown with dark reddish-brown edges. Abdomen (Fig. <xref ref-type="fig" rid="F3">3C, D</xref>): length 3.01, width 2.34, dorsum with four distinct, reddish-brown spots centrally. Leg measurements: I 7.36 (2.16, 0.94, 1.81, 1.58, 0.87); II 7.10 (2.12, 0.91, 1.65, 1.57, 0.85); III 5.36 (1.53, 0.76, 1.10, 1.34, 0.63); IV 7.02 (2.00, 0.76, 1.60, 1.99, 0.67).</p><p><bold><italic>Epigyne</italic></bold> (Fig. <xref ref-type="fig" rid="F2">2A, B</xref>): epigynal plate longer than wide, spermathecae (<abbrev xmlns:xlink="http://www.w3.org/1999/xlink" xlink:title="spermathecae" id="ABBRID0EQSAE" xlink:type="simple">SP</abbrev>) distinct, and bursae (B) indistinct in ventral view. Atrium (A) large and nearly trapezoidal, occupying more than half of length of epigyne, posterior margin wider than anterior margin. Copulatory openings (<abbrev xmlns:xlink="http://www.w3.org/1999/xlink" xlink:title="copulatory openings" id="ABBRID0EUSAE" xlink:type="simple">CO</abbrev>) small, semicircular, located at submedially, separated by about three times their diameter. Copulatory ducts (<abbrev xmlns:xlink="http://www.w3.org/1999/xlink" xlink:title="copulatory ducts" id="ABBRID0EYSAE" xlink:type="simple">CD</abbrev>) long, strongly convoluted, basal and middle part with two twists, distal part coiled around connecting duct (<abbrev xmlns:xlink="http://www.w3.org/1999/xlink" xlink:title="connecting duct" id="ABBRID0E3SAE" xlink:type="simple">CnD</abbrev>). Connecting ducts thin and slender, located on the area between copulatory openings, separated by less than spermathecae diameter. Bursae nearly bean-shaped, anterior part strongly constricted and curved, posterior part five times width of anterior part; bursae with several small clusters of glandular particles (GP) on posterior surface, occupying about 1/8 of bursa diameter. Spermathecae elliptical, small, separated by less than their diameter. Fertilization ducts (<abbrev xmlns:xlink="http://www.w3.org/1999/xlink" xlink:title="fertilization ducts" id="ABBRID0EATAE" xlink:type="simple">FD</abbrev>) laminar, separated from each other by posterior width of atrium.</p></tp:treatment-sec><tp:treatment-sec sec-type="distribution" id="SECID0EETAE"><title>Distribution.</title><p>Vietnam (Vinh Phuc, type locality; Fig. <xref ref-type="fig" rid="F10">10</xref>).</p></tp:treatment-sec><tp:treatment-sec><!--Section generated to contain objects referenced in tp:taxon-treatment.--><fig id="F10" position="float" orientation="portrait"><object-id xmlns:xlink="http://www.w3.org/1999/xlink" content-type="doi" xlink:type="simple">10.3897/zookeys.1181.110628.figure10</object-id><object-id xmlns:xlink="http://www.w3.org/1999/xlink" content-type="arpha" xlink:type="simple">6353B21E-78D6-54CE-9376-428D1BFA09A7</object-id><label>Figure 10.</label><caption><p>Distribution records of new <italic><tp:taxon-name><tp:taxon-name-part taxon-name-part-type="genus" reg="Utivarachna">Utivarachna</tp:taxon-name-part></tp:taxon-name></italic> species from China and Vietnam 1 = <italic><tp:taxon-name><tp:taxon-name-part taxon-name-part-type="genus" reg="Utivarachna">U.</tp:taxon-name-part><tp:taxon-name-part taxon-name-part-type="species" reg="linyejiei">linyejiei</tp:taxon-name-part></tp:taxon-name></italic> sp. nov., 2 = <italic><tp:taxon-name><tp:taxon-name-part taxon-name-part-type="genus" reg="Utivarachna">U.</tp:taxon-name-part><tp:taxon-name-part taxon-name-part-type="species" reg="tamdao">tamdao</tp:taxon-name-part></tp:taxon-name></italic> sp. nov., 3 = <italic><tp:taxon-name><tp:taxon-name-part taxon-name-part-type="genus" reg="Utivarachna">U.</tp:taxon-name-part><tp:taxon-name-part taxon-name-part-type="species" reg="zhengguoi">zhengguoi</tp:taxon-name-part></tp:taxon-name></italic> sp. nov.</p></caption><graphic xmlns:xlink="http://www.w3.org/1999/xlink" xlink:href="zookeys-1181-201_article-110628__-g010.jpg" position="float" orientation="portrait" xlink:type="simple" id="oo_917675.jpg"><uri content-type="original_file" xlink:type="simple">https://binary.pensoft.net/fig/917675</uri></graphic></fig></tp:treatment-sec><ref-list><ref id="B7"><mixed-citation xmlns:xlink="http://www.w3.org/1999/xlink" xlink:type="simple"><person-group><name name-style="western"><surname>Jin</surname><given-names>C</given-names></name><name name-style="western"><surname>Yin</surname><given-names>X</given-names></name><name name-style="western"><surname>Zhang</surname><given-names>F</given-names></name></person-group> (<year>2015</year>) <article-title>A new species of the genus <italic><tp:taxon-name><tp:taxon-name-part taxon-name-part-type="genus">Utivarachna</tp:taxon-name-part></tp:taxon-name></italic> Kishida, 1940 (<tp:taxon-name><tp:taxon-name-part taxon-name-part-type="order">Araneae</tp:taxon-name-part></tp:taxon-name>: <tp:taxon-name><tp:taxon-name-part taxon-name-part-type="family">Trachelidae</tp:taxon-name-part></tp:taxon-name>) from China, with the first description of the male of <italic><tp:taxon-name><tp:taxon-name-part taxon-name-part-type="genus">U.</tp:taxon-name-part><tp:taxon-name-part taxon-name-part-type="species">fabaria</tp:taxon-name-part></tp:taxon-name></italic> Zhao &amp; Peng, 2014 and a redescription of <italic><tp:taxon-name><tp:taxon-name-part taxon-name-part-type="genus">U.</tp:taxon-name-part><tp:taxon-name-part taxon-name-part-type="species">gui</tp:taxon-name-part></tp:taxon-name></italic> (Zhu, Song &amp; Kim, 1998).</article-title><source>Zootaxa</source><volume>4057</volume>(<issue>4</issue>): <fpage>569</fpage>–<lpage>581</lpage>. <ext-link xlink:href="10.11646/zootaxa.4057.4.6" ext-link-type="doi" xlink:type="simple">https://doi.org/10.11646/zootaxa.4057.4.6</ext-link></mixed-citation></ref></ref-list></tp:taxon-treatment>
