# Supplementary material for: ﻿Three new species of the spider genus Utivarachna Kishida, 1940 (Araneae, Trachelidae) from China and Vietnam
Source: Zookeys. 2023 Oct 6;1181:201–17. doi: 10.3897/zookeys.1181.110628 (PMC10576206; doi:10.3897/zookeys.1181.110628)
Supplement: XML Treatment for Utivarachna tamdao [file zookeys.1181.110628-treatment3.xml]

<!DOCTYPE tp:taxon-treatment
  PUBLIC "-//TaxonX//DTD Taxonomic Treatment Publishing DTD v0 20100105//EN" "tax-treatment-NSO.dtd">
<tp:taxon-treatment xmlns:tp="http://www.plazi.org/taxpub"><tp:treatment-meta><kwd-group><label>Taxon classification</label><kwd>
              <named-content content-type="kingdom">Animalia</named-content>
            </kwd><kwd>
              <named-content content-type="order">Araneae</named-content>
            </kwd><kwd>
              <named-content content-type="family">Trachelidae</named-content>
            </kwd></kwd-group><mixed-citation publication-type="journal"><person-group><name><surname>Chu</surname><given-names>Chang</given-names></name><name><surname>Li</surname><given-names>Shuqiang</given-names></name><name><surname>Pham</surname><given-names>Dinh-Sac</given-names></name><name><surname>Yao</surname><given-names>Zhiyuan</given-names></name></person-group><article-title>﻿Three new species of the spider genus <italic><tp:taxon-name><tp:taxon-name-part taxon-name-part-type="genus" reg="Utivarachna">Utivarachna</tp:taxon-name-part></tp:taxon-name></italic> Kishida, 1940 (<tp:taxon-name><tp:taxon-name-part taxon-name-part-type="order">Araneae</tp:taxon-name-part></tp:taxon-name>, <tp:taxon-name><tp:taxon-name-part taxon-name-part-type="family">Trachelidae</tp:taxon-name-part></tp:taxon-name>) from China and Vietnam</article-title><source>Zookeys</source><day>06</day><month>10</month><year>2023</year><volume>1181</volume><fpage>201</fpage><lpage>217</lpage><pub-id pub-id-type="doi">10.3897/zookeys.1181.110628</pub-id></mixed-citation></tp:treatment-meta><tp:nomenclature><label>﻿</label><tp:taxon-name>
            <object-id xmlns:xlink="http://www.w3.org/1999/xlink" content-type="arpha" xlink:type="simple">9E6F30D6-05C1-52EA-BF31-E24548C2B168</object-id>
            <tp:taxon-name-part taxon-name-part-type="genus" reg="Utivarachna">Utivarachna</tp:taxon-name-part>
            <tp:taxon-name-part taxon-name-part-type="species" reg="tamdao">tamdao</tp:taxon-name-part>
            <object-id xmlns:xlink="http://www.w3.org/1999/xlink" content-type="zoobank" xlink:type="simple">https://zoobank.org/7CC2C53C-5BBB-49BD-A81E-13835F82B7E5</object-id>
          </tp:taxon-name><tp:taxon-authority>Chu &amp; Li</tp:taxon-authority><tp:taxon-status xmlns:xlink="http://www.w3.org/1999/xlink" xlink:type="simple">sp. nov.</tp:taxon-status><xref ref-type="fig" rid="F4">Figs 4</xref><xref ref-type="fig" rid="F5">, 5</xref><xref ref-type="fig" rid="F6">, 6</xref></tp:nomenclature><tp:treatment-sec sec-type="type material" id="SECID0EEVAE"><title>Type materials.</title><p><bold><italic>Holotype</italic></bold> ♂ (<named-content xmlns:xlink="http://www.w3.org/1999/xlink" content-type="dwc:institutional_code" xlink:title="Institute of Zoology, Chinese Academy of Sciences" xlink:href="http://grbio.org/institution/institute-zoology-chinese-academy-sciences" xlink:type="simple">IZCAS</named-content>-Ar44630): <bold>Vietnam</bold>: Vinh Phuc Province: Tam Dao National Park, natural forest (<named-content xmlns:xlink="http://www.w3.org/1999/xlink" content-type="dwc:verbatimCoordinates" xlink:type="simple"><named-content content-type="geo-json" specific-use="{&#34;type&#34;:&#34;Point&#34;,&#34;coordinates&#34;:[105.620100,21.487200]}" id="NCID0EYVAE" xlink:type="simple">21.4872°N, 105.6201°E</named-content></named-content>, 870 m a.s.l.), hand caught in leaf litter, 18.IX.2007, leg. Dinh-Sac Pham. <bold><italic>Paratypes</italic></bold>: 1♂ (<named-content xmlns:xlink="http://www.w3.org/1999/xlink" content-type="dwc:institutional_code" xlink:title="Institute of Zoology, Chinese Academy of Sciences" xlink:href="http://grbio.org/institution/institute-zoology-chinese-academy-sciences" xlink:type="simple">IZCAS</named-content>-Ar44631) and 2♀ (<named-content xmlns:xlink="http://www.w3.org/1999/xlink" content-type="dwc:institutional_code" xlink:title="Institute of Zoology, Chinese Academy of Sciences" xlink:href="http://grbio.org/institution/institute-zoology-chinese-academy-sciences" xlink:type="simple">IZCAS</named-content>-Ar44632, 44633), same data as holotype.</p></tp:treatment-sec><tp:treatment-sec sec-type="etymology" id="SECID0EIWAE"><title>Etymology.</title><p>The specific name is named after type locality; noun in apposition.</p></tp:treatment-sec><tp:treatment-sec sec-type="diagnosis" id="SECID0ENWAE"><title>Diagnosis.</title><p>The new species resembles <italic><tp:taxon-name><tp:taxon-name-part taxon-name-part-type="genus" reg="Utivarachna">U.</tp:taxon-name-part><tp:taxon-name-part taxon-name-part-type="species" reg="kinabaluensis">kinabaluensis</tp:taxon-name-part></tp:taxon-name></italic> Deeleman-Reinhold, 2001 (cf. Figs <xref ref-type="fig" rid="F4">4</xref>–<xref ref-type="fig" rid="F6">6</xref> and <xref ref-type="bibr" rid="B3">Deeleman-Reinhold 2001</xref>: 381, figs 593–597), as males have a similar U-shaped sperm duct (<abbrev xmlns:xlink="http://www.w3.org/1999/xlink" xlink:title="sperm duct" id="ABBRID0EKXAE" xlink:type="simple">SD</abbrev>) (Fig. <xref ref-type="fig" rid="F4">4B</xref>), the tegulum is widest in anterior part (Fig. <xref ref-type="fig" rid="F4">4B</xref>), the embolus (E) is coiled (Fig. <xref ref-type="fig" rid="F4">4A–C</xref>), females have a nearly trapezoidal atrium (A) (Fig. <xref ref-type="fig" rid="F5">5A</xref>), connecting ducts (<abbrev xmlns:xlink="http://www.w3.org/1999/xlink" xlink:title="connecting duct" id="ABBRID0E5XAE" xlink:type="simple">CnD</abbrev>) are thin and slender (Fig. <xref ref-type="fig" rid="F5">5B</xref>), and fertilization ducts (<abbrev xmlns:xlink="http://www.w3.org/1999/xlink" xlink:title="fertilization ducts" id="ABBRID0EGYAE" xlink:type="simple">FD</abbrev>) are laminar (Fig. <xref ref-type="fig" rid="F5">5B</xref>). Males can be distinguished in having the <abbrev xmlns:xlink="http://www.w3.org/1999/xlink" xlink:title="retrolateral tibial apophysis" id="ABBRID0EOYAE" xlink:type="simple">RTA</abbrev> widest at its base (Fig. <xref ref-type="fig" rid="F4">4B, C</xref>; vs <abbrev xmlns:xlink="http://www.w3.org/1999/xlink" xlink:title="retrolateral tibial apophysis" id="ABBRID0EWYAE" xlink:type="simple">RTA</abbrev> widest at middle, distally with hook-shaped apophysal claw in <italic><tp:taxon-name><tp:taxon-name-part taxon-name-part-type="genus" reg="Utivarachna">U.</tp:taxon-name-part><tp:taxon-name-part taxon-name-part-type="species" reg="kinabaluensis">kinabaluensis</tp:taxon-name-part></tp:taxon-name></italic>). Females can be distinguished from <italic><tp:taxon-name><tp:taxon-name-part taxon-name-part-type="genus" reg="Utivarachna">U.</tp:taxon-name-part><tp:taxon-name-part taxon-name-part-type="species" reg="kinabaluensis">kinabaluensis</tp:taxon-name-part></tp:taxon-name></italic> in having the copulatory openings (<abbrev xmlns:xlink="http://www.w3.org/1999/xlink" xlink:title="copulatory openings" id="ABBRID0EQZAE" xlink:type="simple">CO</abbrev>) located anteriorly (Fig. <xref ref-type="fig" rid="F5">5A</xref>; vs posteriorly), the atrium large, occupying about 2/3 of the epigyne length (vs atrium small, occupying about 1/4 of the epigyne length), the copulatory ducts (<abbrev xmlns:xlink="http://www.w3.org/1999/xlink" xlink:title="copulatory ducts" id="ABBRID0EYZAE" xlink:type="simple">CD</abbrev>) forming irregular loops and these loops located anteriorly (Fig. <xref ref-type="fig" rid="F5">5B</xref>; vs copulatory ducts regularly coiled and these coils medially located), the bursae (B) located between the copulatory ducts and spermathecae (<abbrev xmlns:xlink="http://www.w3.org/1999/xlink" xlink:title="spermathecae" id="ABBRID0EA1AE" xlink:type="simple">SP</abbrev>), anterior part strongly constricted and curved, and posterior part three times width of anterior part (Fig. <xref ref-type="fig" rid="F5">5B</xref>; vs bursae located in anterior of copulatory ducts, base to middle part strongly constricted and curved, posterior part five times the width of the anterior part), and the spermathecae globular (Fig. <xref ref-type="fig" rid="F5">5B</xref>; vs gourd-shaped). The new species also resembles <italic><tp:taxon-name><tp:taxon-name-part taxon-name-part-type="genus" reg="Utivarachna">U.</tp:taxon-name-part><tp:taxon-name-part taxon-name-part-type="species" reg="lata">lata</tp:taxon-name-part></tp:taxon-name></italic> Jin, Yin &amp; Zhang, 2015 (cf. Figs <xref ref-type="fig" rid="F4">4</xref>–<xref ref-type="fig" rid="F6">6</xref> and <xref ref-type="bibr" rid="B7">Jin et al. 2015</xref>: 570, figs 1–3) as males have a similar U-shaped sperm duct (Fig. <xref ref-type="fig" rid="F4">4B</xref>), leaf-shaped subtegulum (<abbrev xmlns:xlink="http://www.w3.org/1999/xlink" xlink:title="short subtegulum" id="ABBRID0EH2AE" xlink:type="simple">ST</abbrev>) in ventral view (Fig. <xref ref-type="fig" rid="F4">4B</xref>), and long <abbrev xmlns:xlink="http://www.w3.org/1999/xlink" xlink:title="retrolateral tibial apophysis" id="ABBRID0EP2AE" xlink:type="simple">RTA</abbrev> (Fig. <xref ref-type="fig" rid="F4">4B, C</xref>), and females have similar copulatory openings located anteriorly (Fig. <xref ref-type="fig" rid="F5">5A</xref>), a large atrium (Fig. <xref ref-type="fig" rid="F5">5A</xref>), and globular spermathecae (Fig. <xref ref-type="fig" rid="F5">5B</xref>). Males can be distinguished by the oval bulb, which is widest in anteriorly (Fig. <xref ref-type="fig" rid="F4">4B</xref>; vs almost square in <italic><tp:taxon-name><tp:taxon-name-part taxon-name-part-type="genus" reg="Utivarachna">U.</tp:taxon-name-part><tp:taxon-name-part taxon-name-part-type="species" reg="lata">lata</tp:taxon-name-part></tp:taxon-name></italic>) and by the curved basal portion of the embolus (Fig. <xref ref-type="fig" rid="F4">4B, C</xref>; vs oblique in <italic><tp:taxon-name><tp:taxon-name-part taxon-name-part-type="genus" reg="Utivarachna">U.</tp:taxon-name-part><tp:taxon-name-part taxon-name-part-type="species" reg="lata">lata</tp:taxon-name-part></tp:taxon-name></italic>). Females can by distinguished by the copulatory openings width/atrium posterior width: 1/6 (Fig. <xref ref-type="fig" rid="F5">5A</xref>; vs copulatory openings width/atrium posterior width: 1/2 in <italic><tp:taxon-name><tp:taxon-name-part taxon-name-part-type="genus" reg="Utivarachna">U.</tp:taxon-name-part><tp:taxon-name-part taxon-name-part-type="species" reg="lata">lata</tp:taxon-name-part></tp:taxon-name></italic>), by the copulatory ducts forming irregular loops (Fig. <xref ref-type="fig" rid="F5">5B</xref>; vs copulatory ducts coiled three times around the anterior of connecting duct in <italic><tp:taxon-name><tp:taxon-name-part taxon-name-part-type="genus" reg="Utivarachna">U.</tp:taxon-name-part><tp:taxon-name-part taxon-name-part-type="species" reg="lata">lata</tp:taxon-name-part></tp:taxon-name></italic>), and by the bursae anterior part strongly constricted and curved (Fig. <xref ref-type="fig" rid="F5">5B</xref>; vs bursae anterior part slightly constricted and curved, posterior end very close to spermathecae in <italic><tp:taxon-name><tp:taxon-name-part taxon-name-part-type="genus" reg="Utivarachna">U.</tp:taxon-name-part><tp:taxon-name-part taxon-name-part-type="species" reg="lata">lata</tp:taxon-name-part></tp:taxon-name></italic>).</p><fig id="F4" position="float" orientation="portrait"><object-id xmlns:xlink="http://www.w3.org/1999/xlink" content-type="doi" xlink:type="simple">10.3897/zookeys.1181.110628.figure4</object-id><object-id xmlns:xlink="http://www.w3.org/1999/xlink" content-type="arpha" xlink:type="simple">BBA9F6B3-0E7E-5044-B1F5-5631938EC9A4</object-id><label>Figure 4.</label><caption><p><italic><tp:taxon-name><tp:taxon-name-part taxon-name-part-type="genus" reg="Utivarachna">Utivarachna</tp:taxon-name-part><tp:taxon-name-part taxon-name-part-type="species" reg="tamdao">tamdao</tp:taxon-name-part></tp:taxon-name></italic> sp. nov., holotype male <bold>A–C</bold> palp <bold>A</bold> prolateral view <bold>B</bold> ventral view <bold>C</bold> retrolateral view. Abbreviations: E = embolus, <abbrev xmlns:xlink="http://www.w3.org/1999/xlink" xlink:title="retrolateral tibial apophysis" id="ABBRID0EJ6AE" xlink:type="simple">RTA</abbrev> = retrolateral tibial apophysis, <abbrev xmlns:xlink="http://www.w3.org/1999/xlink" xlink:title="sperm duct" id="ABBRID0EN6AE" xlink:type="simple">SD</abbrev> = sperm duct, <abbrev xmlns:xlink="http://www.w3.org/1999/xlink" xlink:title="short subtegulum" id="ABBRID0ER6AE" xlink:type="simple">ST</abbrev> = subtegulum. Scale bar: 0.20 mm.</p></caption><graphic xmlns:xlink="http://www.w3.org/1999/xlink" xlink:href="zookeys-1181-201_article-110628__-g004.jpg" position="float" orientation="portrait" xlink:type="simple" id="oo_917669.jpg"><uri content-type="original_file" xlink:type="simple">https://binary.pensoft.net/fig/917669</uri></graphic></fig><fig id="F5" position="float" orientation="portrait"><object-id xmlns:xlink="http://www.w3.org/1999/xlink" content-type="doi" xlink:type="simple">10.3897/zookeys.1181.110628.figure5</object-id><object-id xmlns:xlink="http://www.w3.org/1999/xlink" content-type="arpha" xlink:type="simple">805A0B7B-F054-54A7-8076-A89215AB70F6</object-id><label>Figure 5.</label><caption><p><italic><tp:taxon-name><tp:taxon-name-part taxon-name-part-type="genus" reg="Utivarachna">Utivarachna</tp:taxon-name-part><tp:taxon-name-part taxon-name-part-type="species" reg="tamdao">tamdao</tp:taxon-name-part></tp:taxon-name></italic> sp. nov., paratype female <bold>A</bold> epigyne, ventral view <bold>B</bold> vulva, dorsal view. Abbreviations: A = atrium, B = bursa, <abbrev xmlns:xlink="http://www.w3.org/1999/xlink" xlink:title="copulatory ducts" id="ABBRID0ESAAG" xlink:type="simple">CD</abbrev> = copulatory duct, <abbrev xmlns:xlink="http://www.w3.org/1999/xlink" xlink:title="connecting duct" id="ABBRID0EWAAG" xlink:type="simple">CnD</abbrev> = connecting duct, <abbrev xmlns:xlink="http://www.w3.org/1999/xlink" xlink:title="copulatory openings" id="ABBRID0E1AAG" xlink:type="simple">CO</abbrev> = copulatory opening, <abbrev xmlns:xlink="http://www.w3.org/1999/xlink" xlink:title="fertilization ducts" id="ABBRID0E5AAG" xlink:type="simple">FD</abbrev> = fertilization duct, GP = glandular particles, <abbrev xmlns:xlink="http://www.w3.org/1999/xlink" xlink:title="spermathecae" id="ABBRID0ECBAG" xlink:type="simple">SP</abbrev> = spermathecae. Scale bars: 0.20 mm.</p></caption><graphic xmlns:xlink="http://www.w3.org/1999/xlink" xlink:href="zookeys-1181-201_article-110628__-g005.jpg" position="float" orientation="portrait" xlink:type="simple" id="oo_917670.jpg"><uri content-type="original_file" xlink:type="simple">https://binary.pensoft.net/fig/917670</uri></graphic></fig><fig id="F6" position="float" orientation="portrait"><object-id xmlns:xlink="http://www.w3.org/1999/xlink" content-type="doi" xlink:type="simple">10.3897/zookeys.1181.110628.figure6</object-id><object-id xmlns:xlink="http://www.w3.org/1999/xlink" content-type="arpha" xlink:type="simple">2C9A91A2-CAF0-5F8E-8321-E93C2C338779</object-id><label>Figure 6.</label><caption><p><italic><tp:taxon-name><tp:taxon-name-part taxon-name-part-type="genus" reg="Utivarachna">Utivarachna</tp:taxon-name-part><tp:taxon-name-part taxon-name-part-type="species" reg="tamdao">tamdao</tp:taxon-name-part></tp:taxon-name></italic> sp. nov., holotype male (<bold>A, B</bold>) and paratype female (<bold>C, D</bold>) <bold>A–D</bold> habitus <bold>A</bold> dorsal view <bold>B</bold> ventral view <bold>C</bold> dorsal view <bold>D</bold> ventral view. Scale bars: 1.00 mm.</p></caption><graphic xmlns:xlink="http://www.w3.org/1999/xlink" xlink:href="zookeys-1181-201_article-110628__-g006.jpg" position="float" orientation="portrait" xlink:type="simple" id="oo_917671.jpg"><uri content-type="original_file" xlink:type="simple">https://binary.pensoft.net/fig/917671</uri></graphic></fig></tp:treatment-sec><tp:treatment-sec sec-type="description" id="SECID0ERCAG"><title>Description.</title><p><bold>Male.</bold> Habitus (Fig. <xref ref-type="fig" rid="F6">6A, B</xref>). Total length 4.68. Carapace (Fig. <xref ref-type="fig" rid="F6">6A</xref>): length 2.48, width 1.86, deep reddish brown; cervical groove, radial grooves, and fovea indistinct. Eyes (Fig. <xref ref-type="fig" rid="F6">6A</xref>): <abbrev xmlns:xlink="http://www.w3.org/1999/xlink" xlink:title="anterior eye row" id="ABBRID0EFDAG" xlink:type="simple">AER</abbrev> procurved, <abbrev xmlns:xlink="http://www.w3.org/1999/xlink" xlink:title="posterior eye row" id="ABBRID0EJDAG" xlink:type="simple">PER</abbrev> recurved in dorsal view, <abbrev xmlns:xlink="http://www.w3.org/1999/xlink" xlink:title="posterior eye row" id="ABBRID0ENDAG" xlink:type="simple">PER</abbrev> wider than <abbrev xmlns:xlink="http://www.w3.org/1999/xlink" xlink:title="anterior eye row" id="ABBRID0ERDAG" xlink:type="simple">AER</abbrev>. Eye sizes and interdistances: <abbrev xmlns:xlink="http://www.w3.org/1999/xlink" xlink:title="anterior median eye" id="ABBRID0EVDAG" xlink:type="simple">AME</abbrev> 0.15, <abbrev xmlns:xlink="http://www.w3.org/1999/xlink" xlink:title="anterior lateral eye" id="ABBRID0EZDAG" xlink:type="simple">ALE</abbrev> 0.13, <abbrev xmlns:xlink="http://www.w3.org/1999/xlink" xlink:title="posterior median eye" id="ABBRID0E4DAG" xlink:type="simple">PME</abbrev> 0.13, <abbrev xmlns:xlink="http://www.w3.org/1999/xlink" xlink:title="posterior lateral eye" id="ABBRID0EBEAG" xlink:type="simple">PLE</abbrev> 0.14; <abbrev xmlns:xlink="http://www.w3.org/1999/xlink" xlink:title="anterior median eye" id="ABBRID0EFEAG" xlink:type="simple">AME</abbrev>–<abbrev xmlns:xlink="http://www.w3.org/1999/xlink" xlink:title="anterior median eye" id="ABBRID0EJEAG" xlink:type="simple">AME</abbrev> 0.06, <abbrev xmlns:xlink="http://www.w3.org/1999/xlink" xlink:title="anterior median eye" id="ABBRID0ENEAG" xlink:type="simple">AME</abbrev>–<abbrev xmlns:xlink="http://www.w3.org/1999/xlink" xlink:title="anterior lateral eye" id="ABBRID0EREAG" xlink:type="simple">ALE</abbrev> 0.12, <abbrev xmlns:xlink="http://www.w3.org/1999/xlink" xlink:title="posterior median eye" id="ABBRID0EVEAG" xlink:type="simple">PME</abbrev>–<abbrev xmlns:xlink="http://www.w3.org/1999/xlink" xlink:title="posterior median eye" id="ABBRID0EZEAG" xlink:type="simple">PME</abbrev> 0.19, <abbrev xmlns:xlink="http://www.w3.org/1999/xlink" xlink:title="posterior median eye" id="ABBRID0E4EAG" xlink:type="simple">PME</abbrev>–<abbrev xmlns:xlink="http://www.w3.org/1999/xlink" xlink:title="posterior lateral eye" id="ABBRID0EBFAG" xlink:type="simple">PLE</abbrev> 0.27; <abbrev xmlns:xlink="http://www.w3.org/1999/xlink" xlink:title="median ocular area" id="ABBRID0EFFAG" xlink:type="simple">MOA</abbrev> 0.36 long, anterior width 0.34, posterior width 0.46. Mouthparts (Fig. <xref ref-type="fig" rid="F6">6B</xref>): chelicerae deep reddish brown, with three promarginal (middle largest) and five retromarginal (proximal largest, distal smallest) teeth; endites depressed posteriorly, slightly convergent anteriorly, with dense setae on inner margin; labium nearly trapezoidal, length 0.47, width 0.39. Sternum (Fig. <xref ref-type="fig" rid="F6">6B</xref>) length 1.29, width 0.97, deep reddish-brown, with dark edges, with precoxal triangles and intercoxal extensions, posterior region protruding strongly between coxae IV. Pedicel cylindrical, sclerotized, relatively short, reddish brown. Abdomen (Fig. <xref ref-type="fig" rid="F6">6A, B</xref>) grey, 2.20 long, 1.75 wide, dorsum with scutum covering more than half of dorsal surface, with four brown central spots; venter with indistinct two lines of spots in the median field. Spinnerets yellow. Legs: anterior legs reddish brown, distinctly thicker than yellowish-brown posterior legs. Leg measurements: I 6.03 (1.83, 0.77, 1.55, 1.18, 0.70); II 4.82 (1.62, 0.71, 0.89, 1.07, 0.53); III 4.37 (1.26, 0.62, 0.89, 1.07, 0.53); IV 5.50 (1.52, 0.67, 1.20, 1.52, 0.59).</p><p><bold><italic>Palp</italic></bold> (Fig. <xref ref-type="fig" rid="F4">4A–C</xref>): tibia shorter than half of cymbium length; <abbrev xmlns:xlink="http://www.w3.org/1999/xlink" xlink:title="retrolateral tibial apophysis" id="ABBRID0EAGAG" xlink:type="simple">RTA</abbrev> about 0.98 times longer than tibia, distinctly narrow subdistally to distally, with distinct anterior curvature distally. Bulb oval, widest in anterior part; tegulum approximately 1.39 times as long as its maximum width in ventral view; subtegulum (<abbrev xmlns:xlink="http://www.w3.org/1999/xlink" xlink:title="short subtegulum" id="ABBRID0EEGAG" xlink:type="simple">ST</abbrev>) sclerotized, occupying approximately 1/3 of tegulum width in ventral view; sperm duct (<abbrev xmlns:xlink="http://www.w3.org/1999/xlink" xlink:title="sperm duct" id="ABBRID0EIGAG" xlink:type="simple">SD</abbrev>) distinct, U-shaped in ventral view, extending to base of tegulum. Embolus (E) long, anticlockwise, obliquely coiled twice, coils as wide as maximum width of tegulum; basal portion of embolus lamellar, wide, arising at 2:30 o’clock from bulb; terminal portion of embolus filiform, resting in distal cymbial alveolus.</p><p><bold>Female.</bold> Habitus (Fig. <xref ref-type="fig" rid="F6">6C, D</xref>). As in male except as noted. Total length 5.34. Carapace length 2.70, width 2.02, reddish brown; fovea distinct, dark, and short. Eye (Fig. <xref ref-type="fig" rid="F6">6C</xref>) sizes and interdistances: <abbrev xmlns:xlink="http://www.w3.org/1999/xlink" xlink:title="anterior median eye" id="ABBRID0EYGAG" xlink:type="simple">AME</abbrev> 0.12, <abbrev xmlns:xlink="http://www.w3.org/1999/xlink" xlink:title="anterior lateral eye" id="ABBRID0E3GAG" xlink:type="simple">ALE</abbrev> 0.13, <abbrev xmlns:xlink="http://www.w3.org/1999/xlink" xlink:title="posterior median eye" id="ABBRID0EAHAG" xlink:type="simple">PME</abbrev> 0.13, <abbrev xmlns:xlink="http://www.w3.org/1999/xlink" xlink:title="posterior lateral eye" id="ABBRID0EEHAG" xlink:type="simple">PLE</abbrev> 0.13; <abbrev xmlns:xlink="http://www.w3.org/1999/xlink" xlink:title="anterior median eye" id="ABBRID0EIHAG" xlink:type="simple">AME</abbrev>–<abbrev xmlns:xlink="http://www.w3.org/1999/xlink" xlink:title="anterior median eye" id="ABBRID0EMHAG" xlink:type="simple">AME</abbrev> 0.09, <abbrev xmlns:xlink="http://www.w3.org/1999/xlink" xlink:title="anterior median eye" id="ABBRID0EQHAG" xlink:type="simple">AME</abbrev>–<abbrev xmlns:xlink="http://www.w3.org/1999/xlink" xlink:title="anterior lateral eye" id="ABBRID0EUHAG" xlink:type="simple">ALE</abbrev> 0.12, <abbrev xmlns:xlink="http://www.w3.org/1999/xlink" xlink:title="posterior median eye" id="ABBRID0EYHAG" xlink:type="simple">PME</abbrev>–<abbrev xmlns:xlink="http://www.w3.org/1999/xlink" xlink:title="posterior median eye" id="ABBRID0E3HAG" xlink:type="simple">PME</abbrev> 0.21, <abbrev xmlns:xlink="http://www.w3.org/1999/xlink" xlink:title="posterior median eye" id="ABBRID0EAIAG" xlink:type="simple">PME</abbrev>–<abbrev xmlns:xlink="http://www.w3.org/1999/xlink" xlink:title="posterior lateral eye" id="ABBRID0EEIAG" xlink:type="simple">PLE</abbrev> 0.25; <abbrev xmlns:xlink="http://www.w3.org/1999/xlink" xlink:title="median ocular area" id="ABBRID0EIIAG" xlink:type="simple">MOA</abbrev> 0.32 long, anterior width 0.31, posterior width 0.44. Mouthparts (Fig. <xref ref-type="fig" rid="F6">6D</xref>): chelicerae with three promarginal (middle largest) and five retromarginal (proximal largest, distal smallest) teeth. Sternum (Fig. <xref ref-type="fig" rid="F6">6D</xref>) length 1.50, width 1.17, reddish brown. Abdomen (Fig. <xref ref-type="fig" rid="F6">6C, D</xref>): length 2.54, width 2.08, dorsum with four central, indistinct, reddish-brown spots; venter without pattern. Spinnerets surrounded by brown rings. Leg measurements: I 5.56 (1.64, 0.75, 1.32, 1.12, 0.73); II 5.24(1.54, 0.69, 1.19, 1.14, 0.68); III 4.41 (1.24, 0.63, 0.90, 1.07, 0.57); IV 5.73 (1.57, 0.66, 1.27, 1.58, 0.65).</p><p><bold><italic>Epigyne</italic></bold> (Fig. <xref ref-type="fig" rid="F5">5A, B</xref>): epigynal plate longer than wide, spermathecae distinct and bursae indistinct in ventral view. Atrium (A) large and nearly trapezoidal, occupying about 2/3 of epigyne length, posterior margin wider than anterior margin. Copulatory openings (<abbrev xmlns:xlink="http://www.w3.org/1999/xlink" xlink:title="copulatory openings" id="ABBRID0EDJAG" xlink:type="simple">CO</abbrev>) semicircular, located at anteriorly, separated by about their diameter. Copulatory ducts (<abbrev xmlns:xlink="http://www.w3.org/1999/xlink" xlink:title="copulatory ducts" id="ABBRID0EHJAG" xlink:type="simple">CD</abbrev>) long, anterior part wide and posterior part narrow; copulatory ducts convoluted posteriorly, forming irregular loops. Connecting ducts (<abbrev xmlns:xlink="http://www.w3.org/1999/xlink" xlink:title="connecting duct" id="ABBRID0ELJAG" xlink:type="simple">CnD</abbrev>) thin and slender, located on lateral areas of copulatory openings, separated by more than spermathecae (<abbrev xmlns:xlink="http://www.w3.org/1999/xlink" xlink:title="spermathecae" id="ABBRID0EPJAG" xlink:type="simple">SP</abbrev>) diameter. Bursae (B) nearly rod-shaped, anterior part strongly constricted and curved, posterior part three times width of anterior part; bursae with several small clusters of glandular particles (GP) on surface of distal margin. Spermathecae globular, separated by less than half of their diameter. Fertilization ducts (<abbrev xmlns:xlink="http://www.w3.org/1999/xlink" xlink:title="fertilization ducts" id="ABBRID0ETJAG" xlink:type="simple">FD</abbrev>) laminar, separated from each other by posterior width of atrium.</p></tp:treatment-sec><tp:treatment-sec sec-type="distribution" id="SECID0EXJAG"><title>Distribution.</title><p>Vietnam (Vinh Phuc, type locality; Fig. <xref ref-type="fig" rid="F10">10</xref>).</p></tp:treatment-sec><tp:treatment-sec><!--Section generated to contain objects referenced in tp:taxon-treatment.--><fig id="F10" position="float" orientation="portrait"><object-id xmlns:xlink="http://www.w3.org/1999/xlink" content-type="doi" xlink:type="simple">10.3897/zookeys.1181.110628.figure10</object-id><object-id xmlns:xlink="http://www.w3.org/1999/xlink" content-type="arpha" xlink:type="simple">6353B21E-78D6-54CE-9376-428D1BFA09A7</object-id><label>Figure 10.</label><caption><p>Distribution records of new <italic><tp:taxon-name><tp:taxon-name-part taxon-name-part-type="genus" reg="Utivarachna">Utivarachna</tp:taxon-name-part></tp:taxon-name></italic> species from China and Vietnam 1 = <italic><tp:taxon-name><tp:taxon-name-part taxon-name-part-type="genus" reg="Utivarachna">U.</tp:taxon-name-part><tp:taxon-name-part taxon-name-part-type="species" reg="linyejiei">linyejiei</tp:taxon-name-part></tp:taxon-name></italic> sp. nov., 2 = <italic><tp:taxon-name><tp:taxon-name-part taxon-name-part-type="genus" reg="Utivarachna">U.</tp:taxon-name-part><tp:taxon-name-part taxon-name-part-type="species" reg="tamdao">tamdao</tp:taxon-name-part></tp:taxon-name></italic> sp. nov., 3 = <italic><tp:taxon-name><tp:taxon-name-part taxon-name-part-type="genus" reg="Utivarachna">U.</tp:taxon-name-part><tp:taxon-name-part taxon-name-part-type="species" reg="zhengguoi">zhengguoi</tp:taxon-name-part></tp:taxon-name></italic> sp. nov.</p></caption><graphic xmlns:xlink="http://www.w3.org/1999/xlink" xlink:href="zookeys-1181-201_article-110628__-g010.jpg" position="float" orientation="portrait" xlink:type="simple" id="oo_917675.jpg"><uri content-type="original_file" xlink:type="simple">https://binary.pensoft.net/fig/917675</uri></graphic></fig></tp:treatment-sec><ref-list><ref id="B3"><mixed-citation xmlns:xlink="http://www.w3.org/1999/xlink" xlink:type="simple"><person-group><name name-style="western"><surname>Deeleman-Reinhold</surname><given-names>CL</given-names></name></person-group> (<year>2001</year>) <source>Forest spiders of South East Asia: with a revision of the sac and ground spiders (<tp:taxon-name><tp:taxon-name-part taxon-name-part-type="order">Araneae</tp:taxon-name-part></tp:taxon-name>: <tp:taxon-name><tp:taxon-name-part taxon-name-part-type="family">Clubionidae</tp:taxon-name-part></tp:taxon-name>, <tp:taxon-name><tp:taxon-name-part taxon-name-part-type="family">Corinnidae</tp:taxon-name-part></tp:taxon-name>, <tp:taxon-name><tp:taxon-name-part taxon-name-part-type="family">Liocranidae</tp:taxon-name-part></tp:taxon-name>, <tp:taxon-name><tp:taxon-name-part taxon-name-part-type="family">Gnaphosidae</tp:taxon-name-part></tp:taxon-name>, <tp:taxon-name><tp:taxon-name-part taxon-name-part-type="family">Prodidomidae</tp:taxon-name-part></tp:taxon-name> and <tp:taxon-name><tp:taxon-name-part taxon-name-part-type="family">Trochanterriidae</tp:taxon-name-part></tp:taxon-name>).</source><publisher-name>Brill</publisher-name>, <publisher-loc>Leiden</publisher-loc>, <size units="page">591 pp</size>. <ext-link xlink:href="10.1163/9789004475588" ext-link-type="doi" xlink:type="simple">https://doi.org/10.1163/9789004475588</ext-link></mixed-citation></ref><ref id="B7"><mixed-citation xmlns:xlink="http://www.w3.org/1999/xlink" xlink:type="simple"><person-group><name name-style="western"><surname>Jin</surname><given-names>C</given-names></name><name name-style="western"><surname>Yin</surname><given-names>X</given-names></name><name name-style="western"><surname>Zhang</surname><given-names>F</given-names></name></person-group> (<year>2015</year>) <article-title>A new species of the genus <italic><tp:taxon-name><tp:taxon-name-part taxon-name-part-type="genus">Utivarachna</tp:taxon-name-part></tp:taxon-name></italic> Kishida, 1940 (<tp:taxon-name><tp:taxon-name-part taxon-name-part-type="order">Araneae</tp:taxon-name-part></tp:taxon-name>: <tp:taxon-name><tp:taxon-name-part taxon-name-part-type="family">Trachelidae</tp:taxon-name-part></tp:taxon-name>) from China, with the first description of the male of <italic><tp:taxon-name><tp:taxon-name-part taxon-name-part-type="genus">U.</tp:taxon-name-part><tp:taxon-name-part taxon-name-part-type="species">fabaria</tp:taxon-name-part></tp:taxon-name></italic> Zhao &amp; Peng, 2014 and a redescription of <italic><tp:taxon-name><tp:taxon-name-part taxon-name-part-type="genus">U.</tp:taxon-name-part><tp:taxon-name-part taxon-name-part-type="species">gui</tp:taxon-name-part></tp:taxon-name></italic> (Zhu, Song &amp; Kim, 1998).</article-title><source>Zootaxa</source><volume>4057</volume>(<issue>4</issue>): <fpage>569</fpage>–<lpage>581</lpage>. <ext-link xlink:href="10.11646/zootaxa.4057.4.6" ext-link-type="doi" xlink:type="simple">https://doi.org/10.11646/zootaxa.4057.4.6</ext-link></mixed-citation></ref></ref-list></tp:taxon-treatment>
