# Supplementary material for: ﻿Three new species of the spider genus Utivarachna Kishida, 1940 (Araneae, Trachelidae) from China and Vietnam
Source: Zookeys. 2023 Oct 6;1181:201–17. doi: 10.3897/zookeys.1181.110628 (PMC10576206; doi:10.3897/zookeys.1181.110628)
Supplement: XML Treatment for Utivarachna zhengguoi [file zookeys.1181.110628-treatment4.xml]

<!DOCTYPE tp:taxon-treatment
  PUBLIC "-//TaxonX//DTD Taxonomic Treatment Publishing DTD v0 20100105//EN" "tax-treatment-NSO.dtd">
<tp:taxon-treatment xmlns:tp="http://www.plazi.org/taxpub"><tp:treatment-meta><kwd-group><label>Taxon classification</label><kwd>
              <named-content content-type="kingdom">Animalia</named-content>
            </kwd><kwd>
              <named-content content-type="order">Araneae</named-content>
            </kwd><kwd>
              <named-content content-type="family">Trachelidae</named-content>
            </kwd></kwd-group><mixed-citation publication-type="journal"><person-group><name><surname>Chu</surname><given-names>Chang</given-names></name><name><surname>Li</surname><given-names>Shuqiang</given-names></name><name><surname>Pham</surname><given-names>Dinh-Sac</given-names></name><name><surname>Yao</surname><given-names>Zhiyuan</given-names></name></person-group><article-title>﻿Three new species of the spider genus <italic><tp:taxon-name><tp:taxon-name-part taxon-name-part-type="genus" reg="Utivarachna">Utivarachna</tp:taxon-name-part></tp:taxon-name></italic> Kishida, 1940 (<tp:taxon-name><tp:taxon-name-part taxon-name-part-type="order">Araneae</tp:taxon-name-part></tp:taxon-name>, <tp:taxon-name><tp:taxon-name-part taxon-name-part-type="family">Trachelidae</tp:taxon-name-part></tp:taxon-name>) from China and Vietnam</article-title><source>Zookeys</source><day>06</day><month>10</month><year>2023</year><volume>1181</volume><fpage>201</fpage><lpage>217</lpage><pub-id pub-id-type="doi">10.3897/zookeys.1181.110628</pub-id></mixed-citation></tp:treatment-meta><tp:nomenclature><label>﻿</label><tp:taxon-name>
            <object-id xmlns:xlink="http://www.w3.org/1999/xlink" content-type="arpha" xlink:type="simple">17614417-E417-5071-997F-BA745B8C6D37</object-id>
            <tp:taxon-name-part taxon-name-part-type="genus" reg="Utivarachna">Utivarachna</tp:taxon-name-part>
            <tp:taxon-name-part taxon-name-part-type="species" reg="zhengguoi">zhengguoi</tp:taxon-name-part>
            <object-id xmlns:xlink="http://www.w3.org/1999/xlink" content-type="zoobank" xlink:type="simple">https://zoobank.org/10E3A567-A9C3-4A37-A1CC-13063399D495</object-id>
          </tp:taxon-name><tp:taxon-authority>Chu &amp; Li</tp:taxon-authority><tp:taxon-status xmlns:xlink="http://www.w3.org/1999/xlink" xlink:type="simple">sp. nov.</tp:taxon-status><xref ref-type="fig" rid="F7">Figs 7</xref><xref ref-type="fig" rid="F8">, 8</xref><xref ref-type="fig" rid="F9">, 9</xref></tp:nomenclature><tp:treatment-sec sec-type="type material" id="SECID0EXLAG"><title>Type materials.</title><p><bold><italic>Holotype</italic></bold> ♂ (<named-content xmlns:xlink="http://www.w3.org/1999/xlink" content-type="dwc:institutional_code" xlink:title="Institute of Zoology, Chinese Academy of Sciences" xlink:href="http://grbio.org/institution/institute-zoology-chinese-academy-sciences" xlink:type="simple">IZCAS</named-content>-Ar44634): <bold>China</bold>: Yunnan Province: Menglun Nature Reserve, secondary tropical seasonal moist forest (<named-content xmlns:xlink="http://www.w3.org/1999/xlink" content-type="dwc:verbatimCoordinates" xlink:type="simple"><named-content content-type="geo-json" specific-use="{&#34;type&#34;:&#34;Point&#34;,&#34;coordinates&#34;:[101.283000,21.916400]}" id="NCID0ELMAG" xlink:type="simple">21.9164°N, 101.2830°E</named-content></named-content>, 641–671 m a.s.l.), hand caught in leaf litter, 5–12.III.2007, leg. Guo Zheng. <bold><italic>Paratypes</italic></bold>: 1♂ (<named-content xmlns:xlink="http://www.w3.org/1999/xlink" content-type="dwc:institutional_code" xlink:title="Institute of Zoology, Chinese Academy of Sciences" xlink:href="http://grbio.org/institution/institute-zoology-chinese-academy-sciences" xlink:type="simple">IZCAS</named-content>-Ar44635) and 2♀ (<named-content xmlns:xlink="http://www.w3.org/1999/xlink" content-type="dwc:institutional_code" xlink:title="Institute of Zoology, Chinese Academy of Sciences" xlink:href="http://grbio.org/institution/institute-zoology-chinese-academy-sciences" xlink:type="simple">IZCAS</named-content>-Ar44636, 44637), same data as holotype.</p></tp:treatment-sec><tp:treatment-sec sec-type="etymology" id="SECID0E2MAG"><title>Etymology.</title><p>The specific name is dedicated to Mr Guo Zheng, the collector of this species; noun (name) in genitive case.</p></tp:treatment-sec><tp:treatment-sec sec-type="diagnosis" id="SECID0EANAG"><title>Diagnosis.</title><p>Males resembles <italic><tp:taxon-name><tp:taxon-name-part taxon-name-part-type="genus" reg="Utivarachna">U.</tp:taxon-name-part><tp:taxon-name-part taxon-name-part-type="species" reg="fabaria">fabaria</tp:taxon-name-part></tp:taxon-name></italic>, <italic><tp:taxon-name><tp:taxon-name-part taxon-name-part-type="genus" reg="Utivarachna">U.</tp:taxon-name-part><tp:taxon-name-part taxon-name-part-type="species" reg="lata">lata</tp:taxon-name-part></tp:taxon-name></italic>, <italic><tp:taxon-name><tp:taxon-name-part taxon-name-part-type="genus" reg="Utivarachna">U.</tp:taxon-name-part><tp:taxon-name-part taxon-name-part-type="species" reg="rama">rama</tp:taxon-name-part></tp:taxon-name></italic> Chami-Kranon &amp; Likhitrakarn, 2007, <italic><tp:taxon-name><tp:taxon-name-part taxon-name-part-type="genus" reg="Utivarachna">U.</tp:taxon-name-part><tp:taxon-name-part taxon-name-part-type="species" reg="subfabaria">subfabaria</tp:taxon-name-part></tp:taxon-name></italic> Liu, Xu &amp; Haddad, 2020, and <italic><tp:taxon-name><tp:taxon-name-part taxon-name-part-type="genus" reg="Utivarachna">U.</tp:taxon-name-part><tp:taxon-name-part taxon-name-part-type="species" reg="linyejiei">linyejiei</tp:taxon-name-part></tp:taxon-name></italic> sp. nov. (cf. Figs <xref ref-type="fig" rid="F7">7</xref>, <xref ref-type="fig" rid="F9">9A, B</xref> and <xref ref-type="bibr" rid="B7">Jin et al. 2015</xref>: 573, figs 4A, C, D, 5A–D, 6C–E; <xref ref-type="bibr" rid="B7">Jin et al. 2015</xref>: 570, figs 1A, C, D, 2A–D, 3D–F; <xref ref-type="bibr" rid="B1">Chami-Kranon et al. 2007</xref>: 60, figs 1,4, 10–13, 14–17; <xref ref-type="bibr" rid="B12">Liu et al. 2020</xref>: 90, figs 1–3, 6A–D; Figs <xref ref-type="fig" rid="F1">1</xref>, <xref ref-type="fig" rid="F3">3A, B</xref>) by having similar long <abbrev xmlns:xlink="http://www.w3.org/1999/xlink" xlink:title="retrolateral tibial apophysis" id="ABBRID0E4PAG" xlink:type="simple">RTA</abbrev>, wide at the base, narrow at the end, and having a hook-shaped tip pointing anteriorly (Fig. <xref ref-type="fig" rid="F7">7B, C</xref>), but males of this species can be distinguished by the elliptical bulb, embolus (E) slightly shorter than widest part of bulb (Fig. <xref ref-type="fig" rid="F7">7B</xref>; vs bulb droplet-shaped, anterior part about half of posterior part, embolus about half of widest of bulb in <italic><tp:taxon-name><tp:taxon-name-part taxon-name-part-type="genus" reg="Utivarachna">U.</tp:taxon-name-part><tp:taxon-name-part taxon-name-part-type="species" reg="fabaria">fabaria</tp:taxon-name-part></tp:taxon-name></italic>; bulb almost square, embolus about as wide as widest of bulb in <italic><tp:taxon-name><tp:taxon-name-part taxon-name-part-type="genus" reg="Utivarachna">U.</tp:taxon-name-part><tp:taxon-name-part taxon-name-part-type="species" reg="lata">lata</tp:taxon-name-part></tp:taxon-name></italic>; bulb elliptical, embolus obviously shorter than widest of bulb in <italic><tp:taxon-name><tp:taxon-name-part taxon-name-part-type="genus" reg="Utivarachna">U.</tp:taxon-name-part><tp:taxon-name-part taxon-name-part-type="species" reg="rama">rama</tp:taxon-name-part></tp:taxon-name></italic>, <italic><tp:taxon-name><tp:taxon-name-part taxon-name-part-type="genus" reg="Utivarachna">U.</tp:taxon-name-part><tp:taxon-name-part taxon-name-part-type="species" reg="subfabaria">subfabaria</tp:taxon-name-part></tp:taxon-name></italic> and <italic><tp:taxon-name><tp:taxon-name-part taxon-name-part-type="genus" reg="Utivarachna">U.</tp:taxon-name-part><tp:taxon-name-part taxon-name-part-type="species" reg="linyejiei">linyejiei</tp:taxon-name-part></tp:taxon-name></italic> sp. nov.), by the subtegulum (<abbrev xmlns:xlink="http://www.w3.org/1999/xlink" xlink:title="short subtegulum" id="ABBRID0EASAG" xlink:type="simple">ST</abbrev>) occupying approximately one-third of tegulum width, 3/5 of tegulum length in ventral view (Fig. <xref ref-type="fig" rid="F7">7B</xref>; vs 1/4 of tegulum width, 5/6 of tegulum length in <italic><tp:taxon-name><tp:taxon-name-part taxon-name-part-type="genus" reg="Utivarachna">U.</tp:taxon-name-part><tp:taxon-name-part taxon-name-part-type="species" reg="fabaria">fabaria</tp:taxon-name-part></tp:taxon-name></italic>; 1/4 of tegulum width, 4/5 of tegulum length in <italic><tp:taxon-name><tp:taxon-name-part taxon-name-part-type="genus" reg="Utivarachna">U.</tp:taxon-name-part><tp:taxon-name-part taxon-name-part-type="species" reg="rama">rama</tp:taxon-name-part></tp:taxon-name></italic>; 1/5 of tegulum width, 5/6 of tegulum length in <italic><tp:taxon-name><tp:taxon-name-part taxon-name-part-type="genus" reg="Utivarachna">U.</tp:taxon-name-part><tp:taxon-name-part taxon-name-part-type="species" reg="subfabaria">subfabaria</tp:taxon-name-part></tp:taxon-name></italic>; 1/5 of tegulum width, 4/7 of tegulum length in <italic><tp:taxon-name><tp:taxon-name-part taxon-name-part-type="genus" reg="Utivarachna">U.</tp:taxon-name-part><tp:taxon-name-part taxon-name-part-type="species" reg="linyejiei">linyejiei</tp:taxon-name-part></tp:taxon-name></italic> sp. nov.), and by the sperm duct (<abbrev xmlns:xlink="http://www.w3.org/1999/xlink" xlink:title="sperm duct" id="ABBRID0EUTAG" xlink:type="simple">SD</abbrev>) extending to the base of tegulum (Fig. <xref ref-type="fig" rid="F7">7B</xref>; vs sperm duct separated from the base of tegulum by nearly three times the width of the sperm duct in <italic><tp:taxon-name><tp:taxon-name-part taxon-name-part-type="genus" reg="Utivarachna">U.</tp:taxon-name-part><tp:taxon-name-part taxon-name-part-type="species" reg="fabaria">fabaria</tp:taxon-name-part></tp:taxon-name></italic> and <italic><tp:taxon-name><tp:taxon-name-part taxon-name-part-type="genus" reg="Utivarachna">U.</tp:taxon-name-part><tp:taxon-name-part taxon-name-part-type="species" reg="rama">rama</tp:taxon-name-part></tp:taxon-name></italic>). Females resemble <italic><tp:taxon-name><tp:taxon-name-part taxon-name-part-type="genus" reg="Utivarachna">U.</tp:taxon-name-part><tp:taxon-name-part taxon-name-part-type="species" reg="arcuata">arcuata</tp:taxon-name-part></tp:taxon-name></italic> Zhao &amp; Peng, 2014 (cf. Figs <xref ref-type="fig" rid="F8">8</xref>, <xref ref-type="fig" rid="F9">9C, D</xref> and <xref ref-type="bibr" rid="B20">Zhao and Peng 2014</xref>: 579, figs 3, 4) in having similarly large copulatory openings (<abbrev xmlns:xlink="http://www.w3.org/1999/xlink" xlink:title="copulatory openings" id="ABBRID0EJVAG" xlink:type="simple">CO</abbrev>) (Fig. <xref ref-type="fig" rid="F8">8A</xref>) and an atrium (A) occupying about 5/6 of the length of the epigyne (Fig. <xref ref-type="fig" rid="F8">8A</xref>), but they can be distinguished by their approximately straight copulatory openings (Fig. <xref ref-type="fig" rid="F8">8A</xref>; vs copulatory openings strongly curved, arch-shaped in <italic><tp:taxon-name><tp:taxon-name-part taxon-name-part-type="genus" reg="Utivarachna">U.</tp:taxon-name-part><tp:taxon-name-part taxon-name-part-type="species" reg="arcuata">arcuata</tp:taxon-name-part></tp:taxon-name></italic>), by the copulatory ducts (<abbrev xmlns:xlink="http://www.w3.org/1999/xlink" xlink:title="copulatory ducts" id="ABBRID0EEWAG" xlink:type="simple">CD</abbrev>) with two or three sharp twists (Fig. <xref ref-type="fig" rid="F8">8B</xref>; vs one or two twists in <italic><tp:taxon-name><tp:taxon-name-part taxon-name-part-type="genus" reg="Utivarachna">U.</tp:taxon-name-part><tp:taxon-name-part taxon-name-part-type="species" reg="arcuata">arcuata</tp:taxon-name-part></tp:taxon-name></italic>), by the bean-shaped bursae (B) (Fig. <xref ref-type="fig" rid="F8">8B</xref>; vs S-shaped bursae, anterior part strongly restricted and curved in <italic><tp:taxon-name><tp:taxon-name-part taxon-name-part-type="genus" reg="Utivarachna">U.</tp:taxon-name-part><tp:taxon-name-part taxon-name-part-type="species" reg="arcuata">arcuata</tp:taxon-name-part></tp:taxon-name></italic>), and by the spermathecae (<abbrev xmlns:xlink="http://www.w3.org/1999/xlink" xlink:title="spermathecae" id="ABBRID0EGXAG" xlink:type="simple">SP</abbrev>), which are separated by about half of their diameter (Fig. <xref ref-type="fig" rid="F8">8B</xref>; vs spermathecae separated by less than half of their diameter in <italic><tp:taxon-name><tp:taxon-name-part taxon-name-part-type="genus" reg="Utivarachna">U.</tp:taxon-name-part><tp:taxon-name-part taxon-name-part-type="species" reg="arcuata">arcuata</tp:taxon-name-part></tp:taxon-name></italic>).</p><fig id="F7" position="float" orientation="portrait"><object-id xmlns:xlink="http://www.w3.org/1999/xlink" content-type="doi" xlink:type="simple">10.3897/zookeys.1181.110628.figure7</object-id><object-id xmlns:xlink="http://www.w3.org/1999/xlink" content-type="arpha" xlink:type="simple">AA89C54A-C1FD-5F65-AE36-24367DA3F9A2</object-id><label>Figure 7.</label><caption><p><italic><tp:taxon-name><tp:taxon-name-part taxon-name-part-type="genus" reg="Utivarachna">Utivarachna</tp:taxon-name-part><tp:taxon-name-part taxon-name-part-type="species" reg="zhengguoi">zhengguoi</tp:taxon-name-part></tp:taxon-name></italic> sp. nov., holotype male. <bold>A–C</bold> palp <bold>A</bold> prolateral view <bold>B</bold> ventral view <bold>C</bold> retrolateral view. Abbreviations: E = embolus, <abbrev xmlns:xlink="http://www.w3.org/1999/xlink" xlink:title="retrolateral tibial apophysis" id="ABBRID0EUYAG" xlink:type="simple">RTA</abbrev> = retrolateral tibial apophysis, <abbrev xmlns:xlink="http://www.w3.org/1999/xlink" xlink:title="sperm duct" id="ABBRID0EYYAG" xlink:type="simple">SD</abbrev> = sperm duct, <abbrev xmlns:xlink="http://www.w3.org/1999/xlink" xlink:title="short subtegulum" id="ABBRID0E3YAG" xlink:type="simple">ST</abbrev> = subtegulum. Scale bar: 0.20 mm.</p></caption><graphic xmlns:xlink="http://www.w3.org/1999/xlink" xlink:href="zookeys-1181-201_article-110628__-g007.jpg" position="float" orientation="portrait" xlink:type="simple" id="oo_917672.jpg"><uri content-type="original_file" xlink:type="simple">https://binary.pensoft.net/fig/917672</uri></graphic></fig><fig id="F8" position="float" orientation="portrait"><object-id xmlns:xlink="http://www.w3.org/1999/xlink" content-type="doi" xlink:type="simple">10.3897/zookeys.1181.110628.figure8</object-id><object-id xmlns:xlink="http://www.w3.org/1999/xlink" content-type="arpha" xlink:type="simple">25B52F1C-D9D7-55A2-9A8D-18E938C7B2A4</object-id><label>Figure 8.</label><caption><p><italic><tp:taxon-name><tp:taxon-name-part taxon-name-part-type="genus" reg="Utivarachna">Utivarachna</tp:taxon-name-part><tp:taxon-name-part taxon-name-part-type="species" reg="zhengguoi">zhengguoi</tp:taxon-name-part></tp:taxon-name></italic> sp. nov., paratype female <bold>A</bold> epigyne, ventral view <bold>B</bold> vulva, dorsal view. Abbreviations: A = atrium, B = bursa, <abbrev xmlns:xlink="http://www.w3.org/1999/xlink" xlink:title="copulatory ducts" id="ABBRID0E3ZAG" xlink:type="simple">CD</abbrev> = copulatory duct, <abbrev xmlns:xlink="http://www.w3.org/1999/xlink" xlink:title="connecting duct" id="ABBRID0EA1AG" xlink:type="simple">CnD</abbrev> = connecting duct, <abbrev xmlns:xlink="http://www.w3.org/1999/xlink" xlink:title="copulatory openings" id="ABBRID0EE1AG" xlink:type="simple">CO</abbrev> = copulatory opening, <abbrev xmlns:xlink="http://www.w3.org/1999/xlink" xlink:title="fertilization ducts" id="ABBRID0EI1AG" xlink:type="simple">FD</abbrev> = fertilization duct, GP = glandular particles, <abbrev xmlns:xlink="http://www.w3.org/1999/xlink" xlink:title="spermathecae" id="ABBRID0EM1AG" xlink:type="simple">SP</abbrev> = spermathecae. Scale bars: 0.20 mm.</p></caption><graphic xmlns:xlink="http://www.w3.org/1999/xlink" xlink:href="zookeys-1181-201_article-110628__-g008.jpg" position="float" orientation="portrait" xlink:type="simple" id="oo_917673.jpg"><uri content-type="original_file" xlink:type="simple">https://binary.pensoft.net/fig/917673</uri></graphic></fig><fig id="F9" position="float" orientation="portrait"><object-id xmlns:xlink="http://www.w3.org/1999/xlink" content-type="doi" xlink:type="simple">10.3897/zookeys.1181.110628.figure9</object-id><object-id xmlns:xlink="http://www.w3.org/1999/xlink" content-type="arpha" xlink:type="simple">D995DDD3-A718-5C52-B8D3-DDC73DC49831</object-id><label>Figure 9.</label><caption><p><italic><tp:taxon-name><tp:taxon-name-part taxon-name-part-type="genus" reg="Utivarachna">Utivarachna</tp:taxon-name-part><tp:taxon-name-part taxon-name-part-type="species" reg="zhengguoi">zhengguoi</tp:taxon-name-part></tp:taxon-name></italic> sp. nov., holotype male (<bold>A, B</bold>) and paratype female (<bold>C, D</bold>) <bold>A–D</bold> habitus <bold>A</bold> dorsal view <bold>B</bold> ventral view <bold>C</bold> dorsal view <bold>D</bold> ventral view. Scale bars: 1.00 mm.</p></caption><graphic xmlns:xlink="http://www.w3.org/1999/xlink" xlink:href="zookeys-1181-201_article-110628__-g009.jpg" position="float" orientation="portrait" xlink:type="simple" id="oo_917674.jpg"><uri content-type="original_file" xlink:type="simple">https://binary.pensoft.net/fig/917674</uri></graphic></fig></tp:treatment-sec><tp:treatment-sec sec-type="description" id="SECID0E22AG"><title>Description.</title><p><bold>Male.</bold> Habitus (Fig. <xref ref-type="fig" rid="F9">9A, B</xref>). Total length 4.68. Carapace (Fig. <xref ref-type="fig" rid="F9">9A</xref>): length 2.54, width 1.84, dark reddish brown; cervical groove, radial grooves and fovea indistinct; fovea short and dark. Eyes (Fig. <xref ref-type="fig" rid="F9">9A</xref>): <abbrev xmlns:xlink="http://www.w3.org/1999/xlink" xlink:title="anterior eye row" id="ABBRID0EP3AG" xlink:type="simple">AER</abbrev> procurved, <abbrev xmlns:xlink="http://www.w3.org/1999/xlink" xlink:title="posterior eye row" id="ABBRID0ET3AG" xlink:type="simple">PER</abbrev> recurved in dorsal view, <abbrev xmlns:xlink="http://www.w3.org/1999/xlink" xlink:title="posterior eye row" id="ABBRID0EX3AG" xlink:type="simple">PER</abbrev> wider than <abbrev xmlns:xlink="http://www.w3.org/1999/xlink" xlink:title="anterior eye row" id="ABBRID0E23AG" xlink:type="simple">AER</abbrev>. Eye sizes and interdistances: <abbrev xmlns:xlink="http://www.w3.org/1999/xlink" xlink:title="anterior median eye" id="ABBRID0E63AG" xlink:type="simple">AME</abbrev> 0.10, <abbrev xmlns:xlink="http://www.w3.org/1999/xlink" xlink:title="anterior lateral eye" id="ABBRID0ED4AG" xlink:type="simple">ALE</abbrev> 0.11, <abbrev xmlns:xlink="http://www.w3.org/1999/xlink" xlink:title="posterior median eye" id="ABBRID0EH4AG" xlink:type="simple">PME</abbrev> 0.10, <abbrev xmlns:xlink="http://www.w3.org/1999/xlink" xlink:title="posterior lateral eye" id="ABBRID0EL4AG" xlink:type="simple">PLE</abbrev> 0.11; <abbrev xmlns:xlink="http://www.w3.org/1999/xlink" xlink:title="anterior median eye" id="ABBRID0EP4AG" xlink:type="simple">AME</abbrev>–<abbrev xmlns:xlink="http://www.w3.org/1999/xlink" xlink:title="anterior median eye" id="ABBRID0ET4AG" xlink:type="simple">AME</abbrev> 0.10, <abbrev xmlns:xlink="http://www.w3.org/1999/xlink" xlink:title="anterior median eye" id="ABBRID0EX4AG" xlink:type="simple">AME</abbrev>–<abbrev xmlns:xlink="http://www.w3.org/1999/xlink" xlink:title="anterior lateral eye" id="ABBRID0E24AG" xlink:type="simple">ALE</abbrev> 0.15, <abbrev xmlns:xlink="http://www.w3.org/1999/xlink" xlink:title="posterior median eye" id="ABBRID0E64AG" xlink:type="simple">PME</abbrev>–<abbrev xmlns:xlink="http://www.w3.org/1999/xlink" xlink:title="posterior median eye" id="ABBRID0ED5AG" xlink:type="simple">PME</abbrev> 0.21, <abbrev xmlns:xlink="http://www.w3.org/1999/xlink" xlink:title="posterior median eye" id="ABBRID0EH5AG" xlink:type="simple">PME</abbrev>–<abbrev xmlns:xlink="http://www.w3.org/1999/xlink" xlink:title="posterior lateral eye" id="ABBRID0EL5AG" xlink:type="simple">PLE</abbrev> 0.31; <abbrev xmlns:xlink="http://www.w3.org/1999/xlink" xlink:title="median ocular area" id="ABBRID0EP5AG" xlink:type="simple">MOA</abbrev> 0.31 long, anterior width 0.28, posterior width 0.42. Mouthparts (Fig. <xref ref-type="fig" rid="F9">9B</xref>): chelicerae dark reddish brown, with three promarginal (middle largest) and four retromarginal (proximal largest, distal smallest) teeth; endites depressed posteriorly, slightly convergent anteriorly, with dense setae on inner margin; labium nearly trapezoidal, length 0.50, width 0.41. Sternum (Fig. <xref ref-type="fig" rid="F9">9B</xref>) length 1.27, width 0.98, reddish brown with dark, reddish-brown edges, with precoxal triangles and intercoxal extensions, posterior region protruding strongly between coxae IV. Pedicel cylindrical, sclerotized, relatively short, reddish brown. Abdomen (Fig. <xref ref-type="fig" rid="F9">9A, B</xref>) yellow, 2.14 long, 1.57 wide, dorsum with scutum covering entire dorsal surface, with four central, indistinct, reddish-brown spots; venter with brown stripes. Spinnerets surrounded by brown rings. Legs: deep reddish brown, anterior legs distinctly thicker than posterior legs. Leg measurements: I 5.36 (1.52, 0.76, 1.24, 1.09, 0.75); II 4.99 (1.45, 0.69, 1.10, 1.08, 0.67); III 3.86 (1.15, 0.59, 0.67, 1.00, 0.45); IV 5.27 (1.43, 0.66, 1.14, 1.45, 0.59).</p><p><bold><italic>Palp</italic></bold> (Fig. <xref ref-type="fig" rid="F7">7A–C</xref>): tibia shorter than half of cymbium length; <abbrev xmlns:xlink="http://www.w3.org/1999/xlink" xlink:title="retrolateral tibial apophysis" id="ABBRID0EK6AG" xlink:type="simple">RTA</abbrev> about 1.06 times longer than tibia, with wide base and narrow, blunt tip, straight section subdistally to distally, slightly curvature distally. Bulb elliptical, wider in middle part; tegulum approximately 1.34 times as long as its maximum width in ventral view; subtegulum (<abbrev xmlns:xlink="http://www.w3.org/1999/xlink" xlink:title="short subtegulum" id="ABBRID0EO6AG" xlink:type="simple">ST</abbrev>) sclerotized, occupying approximately 1/3 of tegulum width in ventral view; sperm duct (<abbrev xmlns:xlink="http://www.w3.org/1999/xlink" xlink:title="sperm duct" id="ABBRID0ES6AG" xlink:type="simple">SD</abbrev>) distinct, U-shaped in ventral view, extending to the base of tegulum. Embolus (E) long, anticlockwise, obliquely coiled twice, coils as wide as tegulum; basal portion of embolus lamellar, wide, arising at 12:00–12:30 o’clock from bulb; terminal portion of embolus filiform, resting in distal cymbial alveolus.</p><p><bold>Female.</bold> Habitus (Fig. <xref ref-type="fig" rid="F9">9C, D</xref>). As in male except as noted. Total length 4.18. Carapace length 2.03, width 1.54, deep reddish brown, with lighter area at middle. Eye (Fig. <xref ref-type="fig" rid="F9">9C</xref>) sizes and interdistances: <abbrev xmlns:xlink="http://www.w3.org/1999/xlink" xlink:title="anterior median eye" id="ABBRID0ECABG" xlink:type="simple">AME</abbrev> 0.09, <abbrev xmlns:xlink="http://www.w3.org/1999/xlink" xlink:title="anterior lateral eye" id="ABBRID0EGABG" xlink:type="simple">ALE</abbrev> 0.11, <abbrev xmlns:xlink="http://www.w3.org/1999/xlink" xlink:title="posterior median eye" id="ABBRID0EKABG" xlink:type="simple">PME</abbrev> 0.10, <abbrev xmlns:xlink="http://www.w3.org/1999/xlink" xlink:title="posterior lateral eye" id="ABBRID0EOABG" xlink:type="simple">PLE</abbrev> 0.11; <abbrev xmlns:xlink="http://www.w3.org/1999/xlink" xlink:title="anterior median eye" id="ABBRID0ESABG" xlink:type="simple">AME</abbrev>–<abbrev xmlns:xlink="http://www.w3.org/1999/xlink" xlink:title="anterior median eye" id="ABBRID0EWABG" xlink:type="simple">AME</abbrev> 0.07, <abbrev xmlns:xlink="http://www.w3.org/1999/xlink" xlink:title="anterior median eye" id="ABBRID0E1ABG" xlink:type="simple">AME</abbrev>–<abbrev xmlns:xlink="http://www.w3.org/1999/xlink" xlink:title="anterior lateral eye" id="ABBRID0E5ABG" xlink:type="simple">ALE</abbrev> 0.10, <abbrev xmlns:xlink="http://www.w3.org/1999/xlink" xlink:title="posterior median eye" id="ABBRID0ECBBG" xlink:type="simple">PME</abbrev>–<abbrev xmlns:xlink="http://www.w3.org/1999/xlink" xlink:title="posterior median eye" id="ABBRID0EGBBG" xlink:type="simple">PME</abbrev> 0.17, <abbrev xmlns:xlink="http://www.w3.org/1999/xlink" xlink:title="posterior median eye" id="ABBRID0EKBBG" xlink:type="simple">PME</abbrev>–<abbrev xmlns:xlink="http://www.w3.org/1999/xlink" xlink:title="posterior lateral eye" id="ABBRID0EOBBG" xlink:type="simple">PLE</abbrev> 0.23; <abbrev xmlns:xlink="http://www.w3.org/1999/xlink" xlink:title="median ocular area" id="ABBRID0ESBBG" xlink:type="simple">MOA</abbrev> 0.26 long, anterior width 0.25, posterior width 0.37. Mouthparts (Fig. <xref ref-type="fig" rid="F9">9D</xref>): chelicerae with three promarginal (middle largest) and four retromarginal (proximal largest, distal smallest) teeth. Sternum (Fig. <xref ref-type="fig" rid="F9">9D</xref>) length 1.06, width 0.85. Abdomen (Fig. <xref ref-type="fig" rid="F9">9C, D</xref>): length 2.15, width 1.63, dorsum with brown stripes and four distinct, reddish-brown spots centrally; venter with two lines of spots. Leg measurements: I 4.43 (1.25, 0.63, 1.02, 0.90, 0.63); II 4.07 (1.18, 0.60, 0.86, 0.88, 0.55); III 3.26 (0.96, 0.48, 0.63, 0.81, 0.38); IV 4.43 (1.18, 0.54, 1.00, 1.20, 0.51).</p><p><bold><italic>Epigyne</italic></bold> (Fig. <xref ref-type="fig" rid="F8">8A, B</xref>): epigynal plate longer than wide, spermathecae (<abbrev xmlns:xlink="http://www.w3.org/1999/xlink" xlink:title="spermathecae" id="ABBRID0ENCBG" xlink:type="simple">SP</abbrev>) and bursae (B) distinct in ventral view. Atrium (A) large and nearly trapezoidal, occupying about 5/6 length of epigyne, posterior margin wider than anterior margin. Copulatory openings (<abbrev xmlns:xlink="http://www.w3.org/1999/xlink" xlink:title="copulatory openings" id="ABBRID0ERCBG" xlink:type="simple">CO</abbrev>) large, semicircular, located at anteriorly, separated by about their diameter. Copulatory ducts (<abbrev xmlns:xlink="http://www.w3.org/1999/xlink" xlink:title="copulatory ducts" id="ABBRID0EVCBG" xlink:type="simple">CD</abbrev>) long, anterior part wide and posterior part narrow; copulatory ducts convoluted posteriorly, with two or three sharp twists. Connecting ducts (<abbrev xmlns:xlink="http://www.w3.org/1999/xlink" xlink:title="connecting duct" id="ABBRID0EZCBG" xlink:type="simple">CnD</abbrev>) thinner than copulatory ducts, located on the lateral areas of copulatory openings, separated by more than spermathecae diameter. Bursae elliptical, separated by about 1.5 times their diameter; bursae with several small clusters of glandular particles (GP) on posterior surface, occupying about 1/5 of bursa diameter. Spermathecae globular, separated by less than their diameter. Fertilization ducts (<abbrev xmlns:xlink="http://www.w3.org/1999/xlink" xlink:title="fertilization ducts" id="ABBRID0E4CBG" xlink:type="simple">FD</abbrev>) laminar, separated from each other by posterior width of atrium.</p></tp:treatment-sec><tp:treatment-sec sec-type="distribution" id="SECID0EBDBG"><title>Distribution.</title><p>China (Yunnan, type locality; Fig. <xref ref-type="fig" rid="F10">10</xref>).</p><fig id="F10" position="float" orientation="portrait"><object-id xmlns:xlink="http://www.w3.org/1999/xlink" content-type="doi" xlink:type="simple">10.3897/zookeys.1181.110628.figure10</object-id><object-id xmlns:xlink="http://www.w3.org/1999/xlink" content-type="arpha" xlink:type="simple">6353B21E-78D6-54CE-9376-428D1BFA09A7</object-id><label>Figure 10.</label><caption><p>Distribution records of new <italic><tp:taxon-name><tp:taxon-name-part taxon-name-part-type="genus" reg="Utivarachna">Utivarachna</tp:taxon-name-part></tp:taxon-name></italic> species from China and Vietnam 1 = <italic><tp:taxon-name><tp:taxon-name-part taxon-name-part-type="genus" reg="Utivarachna">U.</tp:taxon-name-part><tp:taxon-name-part taxon-name-part-type="species" reg="linyejiei">linyejiei</tp:taxon-name-part></tp:taxon-name></italic> sp. nov., 2 = <italic><tp:taxon-name><tp:taxon-name-part taxon-name-part-type="genus" reg="Utivarachna">U.</tp:taxon-name-part><tp:taxon-name-part taxon-name-part-type="species" reg="tamdao">tamdao</tp:taxon-name-part></tp:taxon-name></italic> sp. nov., 3 = <italic><tp:taxon-name><tp:taxon-name-part taxon-name-part-type="genus" reg="Utivarachna">U.</tp:taxon-name-part><tp:taxon-name-part taxon-name-part-type="species" reg="zhengguoi">zhengguoi</tp:taxon-name-part></tp:taxon-name></italic> sp. nov.</p></caption><graphic xmlns:xlink="http://www.w3.org/1999/xlink" xlink:href="zookeys-1181-201_article-110628__-g010.jpg" position="float" orientation="portrait" xlink:type="simple" id="oo_917675.jpg"><uri content-type="original_file" xlink:type="simple">https://binary.pensoft.net/fig/917675</uri></graphic></fig></tp:treatment-sec><tp:treatment-sec><!--Section generated to contain objects referenced in tp:taxon-treatment.--><fig id="F1" position="float" orientation="portrait"><object-id xmlns:xlink="http://www.w3.org/1999/xlink" content-type="doi" xlink:type="simple">10.3897/zookeys.1181.110628.figure1</object-id><object-id xmlns:xlink="http://www.w3.org/1999/xlink" content-type="arpha" xlink:type="simple">01B08229-D935-52E7-A5F5-1103F5058728</object-id><label>Figure 1.</label><caption><p><italic><tp:taxon-name><tp:taxon-name-part taxon-name-part-type="genus" reg="Utivarachna">Utivarachna</tp:taxon-name-part><tp:taxon-name-part taxon-name-part-type="species" reg="linyejiei">linyejiei</tp:taxon-name-part></tp:taxon-name></italic> sp. nov., holotype male <bold>A–C</bold> palp <bold>A</bold> prolateral view <bold>B</bold> ventral view <bold>C</bold> retrolateral view. Abbreviations: E = embolus, <abbrev xmlns:xlink="http://www.w3.org/1999/xlink" xlink:title="retrolateral tibial apophysis" id="ABBRID0EXIAE" xlink:type="simple">RTA</abbrev> = retrolateral tibial apophysis, <abbrev xmlns:xlink="http://www.w3.org/1999/xlink" xlink:title="sperm duct" id="ABBRID0E2IAE" xlink:type="simple">SD</abbrev> = sperm duct, <abbrev xmlns:xlink="http://www.w3.org/1999/xlink" xlink:title="short subtegulum" id="ABBRID0E6IAE" xlink:type="simple">ST</abbrev> = subtegulum. Scale bar: 0.20 mm.</p></caption><graphic xmlns:xlink="http://www.w3.org/1999/xlink" xlink:href="zookeys-1181-201_article-110628__-g001.jpg" position="float" orientation="portrait" xlink:type="simple" id="oo_917666.jpg"><uri content-type="original_file" xlink:type="simple">https://binary.pensoft.net/fig/917666</uri></graphic></fig><fig id="F3" position="float" orientation="portrait"><object-id xmlns:xlink="http://www.w3.org/1999/xlink" content-type="doi" xlink:type="simple">10.3897/zookeys.1181.110628.figure3</object-id><object-id xmlns:xlink="http://www.w3.org/1999/xlink" content-type="arpha" xlink:type="simple">86D60DF4-47D2-55F9-91BA-3774F919FA42</object-id><label>Figure 3.</label><caption><p><italic><tp:taxon-name><tp:taxon-name-part taxon-name-part-type="genus" reg="Utivarachna">Utivarachna</tp:taxon-name-part><tp:taxon-name-part taxon-name-part-type="species" reg="linyejiei">linyejiei</tp:taxon-name-part></tp:taxon-name></italic> sp. nov., holotype male (<bold>A, B</bold>) and paratype female (<bold>C, D</bold>) <bold>A–D</bold> habitus <bold>A</bold> dorsal view <bold>B</bold> ventral view <bold>C</bold> dorsal view <bold>D</bold> ventral view. Scale bars: 1.00 mm.</p></caption><graphic xmlns:xlink="http://www.w3.org/1999/xlink" xlink:href="zookeys-1181-201_article-110628__-g003.jpg" position="float" orientation="portrait" xlink:type="simple" id="oo_917668.jpg"><uri content-type="original_file" xlink:type="simple">https://binary.pensoft.net/fig/917668</uri></graphic></fig></tp:treatment-sec><ref-list><ref id="B7"><mixed-citation xmlns:xlink="http://www.w3.org/1999/xlink" xlink:type="simple"><person-group><name name-style="western"><surname>Jin</surname><given-names>C</given-names></name><name name-style="western"><surname>Yin</surname><given-names>X</given-names></name><name name-style="western"><surname>Zhang</surname><given-names>F</given-names></name></person-group> (<year>2015</year>) <article-title>A new species of the genus <italic><tp:taxon-name><tp:taxon-name-part taxon-name-part-type="genus">Utivarachna</tp:taxon-name-part></tp:taxon-name></italic> Kishida, 1940 (<tp:taxon-name><tp:taxon-name-part taxon-name-part-type="order">Araneae</tp:taxon-name-part></tp:taxon-name>: <tp:taxon-name><tp:taxon-name-part taxon-name-part-type="family">Trachelidae</tp:taxon-name-part></tp:taxon-name>) from China, with the first description of the male of <italic><tp:taxon-name><tp:taxon-name-part taxon-name-part-type="genus">U.</tp:taxon-name-part><tp:taxon-name-part taxon-name-part-type="species">fabaria</tp:taxon-name-part></tp:taxon-name></italic> Zhao &amp; Peng, 2014 and a redescription of <italic><tp:taxon-name><tp:taxon-name-part taxon-name-part-type="genus">U.</tp:taxon-name-part><tp:taxon-name-part taxon-name-part-type="species">gui</tp:taxon-name-part></tp:taxon-name></italic> (Zhu, Song &amp; Kim, 1998).</article-title><source>Zootaxa</source><volume>4057</volume>(<issue>4</issue>): <fpage>569</fpage>–<lpage>581</lpage>. <ext-link xlink:href="10.11646/zootaxa.4057.4.6" ext-link-type="doi" xlink:type="simple">https://doi.org/10.11646/zootaxa.4057.4.6</ext-link></mixed-citation></ref><ref id="B1"><mixed-citation xmlns:xlink="http://www.w3.org/1999/xlink" xlink:type="simple"><person-group><name name-style="western"><surname>Chami-Kranon</surname><given-names>T</given-names></name><name name-style="western"><surname>Likhitrakarn</surname><given-names>N</given-names></name><name name-style="western"><surname>Wongsawad</surname><given-names>C</given-names></name></person-group> (<year>2007</year>) <article-title><italic><tp:taxon-name><tp:taxon-name-part taxon-name-part-type="genus">Utivarachna</tp:taxon-name-part><tp:taxon-name-part taxon-name-part-type="species">rama</tp:taxon-name-part></tp:taxon-name></italic> sp. n., a new species of tracheline spiders (<tp:taxon-name><tp:taxon-name-part taxon-name-part-type="order">Araneae</tp:taxon-name-part></tp:taxon-name>: <tp:taxon-name><tp:taxon-name-part taxon-name-part-type="family">Corinnidae</tp:taxon-name-part></tp:taxon-name>) from Thailand.</article-title><source>Zootaxa</source><volume>1446</volume>(<issue>1</issue>): <fpage>59</fpage>–<lpage>68</lpage>. <ext-link xlink:href="10.11646/zootaxa.1446.1.5" ext-link-type="doi" xlink:type="simple">https://doi.org/10.11646/zootaxa.1446.1.5</ext-link></mixed-citation></ref><ref id="B12"><mixed-citation xmlns:xlink="http://www.w3.org/1999/xlink" xlink:type="simple"><person-group><name name-style="western"><surname>Liu</surname><given-names>K</given-names></name><name name-style="western"><surname>Yin</surname><given-names>H</given-names></name><name name-style="western"><surname>Haddad</surname><given-names>CR</given-names></name><name name-style="western"><surname>Xu</surname><given-names>X</given-names></name><name name-style="western"><surname>Ma</surname><given-names>Z</given-names></name></person-group> (<year>2020</year>) <article-title>Two new species of <italic><tp:taxon-name><tp:taxon-name-part taxon-name-part-type="genus">Utivarachna</tp:taxon-name-part></tp:taxon-name></italic> Kishida, 1940 from southern China, with an updated key to the Chinese species (<tp:taxon-name><tp:taxon-name-part taxon-name-part-type="order">Araneae</tp:taxon-name-part></tp:taxon-name>: <tp:taxon-name><tp:taxon-name-part taxon-name-part-type="family">Trachelidae</tp:taxon-name-part></tp:taxon-name>).</article-title><source>Zootaxa</source><volume>4803</volume>(<issue>1</issue>): <fpage>87</fpage>–<lpage>102</lpage>. <ext-link xlink:href="10.11646/zootaxa.4803.1.5" ext-link-type="doi" xlink:type="simple">https://doi.org/10.11646/zootaxa.4803.1.5</ext-link></mixed-citation></ref><ref id="B20"><mixed-citation xmlns:xlink="http://www.w3.org/1999/xlink" xlink:type="simple"><person-group><name name-style="western"><surname>Zhao</surname><given-names>Y</given-names></name><name name-style="western"><surname>Peng</surname><given-names>X</given-names></name></person-group> (<year>2014</year>) <article-title>Spiders of the genus <italic><tp:taxon-name><tp:taxon-name-part taxon-name-part-type="genus">Utivarachna</tp:taxon-name-part></tp:taxon-name></italic> from China (<tp:taxon-name><tp:taxon-name-part taxon-name-part-type="order">Araneae</tp:taxon-name-part></tp:taxon-name>: <tp:taxon-name><tp:taxon-name-part taxon-name-part-type="family">Corinnidae</tp:taxon-name-part></tp:taxon-name>).</article-title><source>Zootaxa</source><volume>3774</volume>(<issue>6</issue>): <fpage>578</fpage>–<lpage>588</lpage>. <ext-link xlink:href="10.11646/zootaxa.3774.6.6" ext-link-type="doi" xlink:type="simple">https://doi.org/10.11646/zootaxa.3774.6.6</ext-link></mixed-citation></ref></ref-list></tp:taxon-treatment>
